# Supplementary material for: Allosteric nanobodies to study the interactions between SOS1 and RAS
Source: Nat Commun. 2024 Jul 23;15:6214. doi: 10.1038/s41467-024-50349-2 (PMC11266648; doi:10.1038/s41467-024-50349-2)
Supplement: Supplementary file 4 — Source Data [file 41467_2024_50349_MOESM4_ESM.xlsx]

## Sheet: Fig 2
Nb77	Time (sec)	Nb77 10µM	Nb77 5µM	Nb77 2.5µM	Nb77 1.25µM	Nb77 0.63µM	Nb77 0.31µM	Nb77 0.016µM	Nb77 0.08µM	Nb77 0µM	Ras-GTP		Nb77(µM)	Rate1				Nb84	Time (sec)	Nb84 10µM	Nb84 5µM	Nb84 2.5µM	Nb84 1.25µM	Nb84 0.63µM	Nb84 0.31µM	Nb84 0.016µM	Nb84 0.08µM	Nb84 0µM	Ras-GTP		Nb84(µM)	Rate1				Nb14	Time (sec)	Nb14 5µM	Nb14 2.5µM	Nb14 1.25µM	Nb14 0.62µM	Nb14 0.32µM	Nb14 0.16µM	Nb14 0.08µM	Nb14 0.04µM	Nb14 0.02µM	Nb14 0.01µM	Nb14 0µM	Ras-GTP
	0	100	100	100	100	100	100	100	100	100	100		0	1	1	1			0	100.1	100	100	100	100	100	100	100	100	100		0	1	1	1			0	49.8421	42.4737	50.8421	56.8947	76.2105	87.9474	94.5263	95.9474	100	100.526	97.1053	100
	9	101.182	100.682	99.3699	100.495	100.62	100.995	98.4324	98.8074	110.37	100.905		0.078125	0.853165	0.914182	0.923802			9	97.4	100.611	99.1111	98.8889	100	99.5	100	98.7778	98	99.3333		0.001	1	1	1			10	42.1053	36.3684	44.1053	50.7895	73.8421	85.6842	93.3684	94.8947	100.526	100.632	96.4737	100.785
	19	100.115	100.365	100.427	97.9273	100.427	99.8023	101.74	100.052	106.865	100.233		0.15625	0.803122	0.87096	0.935869			18	98.4	99.9444	99.4444	98.6667	100.167	98.6111	97.7778	98.6111	98.3889	102.333		0.078125	0.850063	0.857327	0.821118			20	35.3158	30.4737	36.6842	44.3158	65	81.1053	90.2632	93.1579	98.6842	100	95.8947	100.202
	28	99.6097	98.7347	101.235	99.9222	98.9847	98.4222	101.297	99.2972	98.2347	99.1963		0.3125	0.795274	0.873465	0.829445			28	99.8	101.444	99.3333	100.333	100.667	101.333	98.9444	101.056	97.5	102.056		0.15625	0.674769	0.620241	0.549413			30	29.6316	25.6842	32.8947	39.6842	61.5263	78.8947	89.3158	91.7895	100.211	100.211	95.2632	99.3029
	37	99.2921	98.4796	100.48	97.4171	98.3546	98.7921	99.2296	95.6671	103.73	98.9183		0.625	0.560169	0.781508	0.808183			37	96.4	101.389	97.7778	97.9444	98.3889	99.8889	96.5556	96.8333	96.0556	96.7778		0.3125	0.34396	0.296006	0.316905			41	27	24	29.4211	36.0526	59.4737	76.6842	87.7368	91.3684	99.3684	98.7368	96	99.0618
	46	100.037	99.1621	97.9746	98.7871	96.5996	96.6621	97.5996	96.9746	100.412	99.6112		1.25	0.391983	0.609371	0.623721			46	97.1	100.778	98.8333	99.2778	100.389	100.889	99.8333	97	97.6667	102.056		0.625	0.208333	0.135528	0.162283			51	23.3158	20.4737	26.8421	31.8421	53.3684	73.0526	86.2105	90.8421	97	96.1579	94.3684	99.6628
	56	98.782	99.032	98.7195	97.782	98.3445	97.032	96.907	97.407	101.907	98.9388		2.5	0.212743	0.257078	0.281577			55	100.4	99.3333	99.7778	101.722	100.111	102.056	98.6111	97.1667	98.4444	102.111		1.25	0.106376	0.00670259	0.101251			61	22.2632	18.8421	23.8421	29.1579	50.4737	71.1579	84.7895	90.0526	96.3684	96.6316	95.5789	99.0796
	65	99.0894	97.5269	99.8394	95.2769	98.2769	95.9644	98.0894	95.9644	99.1519	98.3574		5	0.0864135	0.106189	0.120101			64	96.9	101.556	99	99.2778	98.9444	100.5	99.1111	96.7222	96.3333	99.3889		2.5	0.0614373	0.0371793	0.0619765			71	19.0526	18.1579	20.3158	27.6316	47.1579	67.4737	84.7895	87.0526	96.4211	97.2105	95.1579	98.5753
	74	99.0843	98.2718	96.4593	97.6468	97.1468	96.3968	95.0843	97.0843	101.959	98.7165		10	0.0774177	0.100677	0.10277			74	100.2	99.7222	99.6667	99.6111	98.9444	99.1667	97.5556	95.7778	95.2222	100		5	0.0970328	0.0446995	0.0119778			81	18	16.7895	19.1053	24.6842	45.2105	66.2632	84.1053	88.3684	96.6842	99.0526	95.2632	98.8868
	84	97.5792	98.2667	95.8917	96.3292	95.3292	96.2042	93.6417	93.3292	98.8292	97.9835								83	96.8	102.389	99.6667	99.3889	100.778	101.111	98.5	95.7222	95.1667	101.278		10	0	0	0			91	18.3158	15.6842	18.1579	22.8421	40.8947	62.1053	82.4211	87.3158	95.5263	95.8421	94.7895	98.2509
	93	97.3866	97.6991	99.1991	95.5741	95.6991	95.0116	94.2616	95.0741	99.3866	97.6144								92	96.9	100.333	98.1111	99	99.7778	97.7778	97.1111	92.7222	95	99.7222		1000	0	0	0			102	16.7895	14.2105	17.5263	22.7895	39.2105	58.8947	80.9474	86.3158	94.2105	94.2632	93.1053	97.9308
	102	98.0065	98.194	96.069	95.2565	96.5065	93.7565	93.2565	92.3815	96.2565	98.1556								101	99.7	99.1667	96.8889	99.4444	100.778	98.6667	96.3333	93.1111	93.3333	98.3889								112	16.7895	14.7895	17	20.4211	36.1053	59.2105	78.4211	83.5789	95.7895	93.7368	92.8421	98.4002
	111	97.9389	98.6264	98.1264	95.4389	94.3139	94.7514	93.3764	92.8139	94.4389	98.3327								110	99.7	96.8333	96.6111	98.0556	98.5	98	93.7778	91.1667	92.0556	97								122	16.4737	12.2105	15.1053	17.7895	33.4211	57.7895	78.8947	83.3158	94.0526	95	92.7895	98.5538
	121	98.3089	98.6839	97.1214	97.3714	93.3714	93.1839	92.4339	90.9964	94.2464	98.5402								120	95.2	100.833	98.7222	101.611	101.611	101.278	98.1667	95.3889	95.0556	99.0556								132	13.8421	13.3158	14.2632	18.8947	32	53	75.5789	82.1053	92.2632	96.4211	90.4211	98.7338
	130	96.9913	98.4288	97.3038	95.6788	94.3663	91.3663	91.0538	90.0538	94.6788	97.7767								129	94.2	101.167	99.3333	101.111	99.1111	100.444	97.3889	94.3333	94.2778	101.667								142	13.1053	13.5263	14.1579	15.5263	31.0526	52.3158	73.6316	82.1053	93.9474	94.1579	92.1579	98.0716
	139	97.6112	98.6112	97.2362	94.3612	92.6112	90.4862	91.6737	90.2362	92.8612	98.1662								138	96.6	99.5	98.1667	101.222	100.278	98.8333	96	91.9444	89.7222	99.5								152	13.8947	12.9474	13.7368	15.8421	27.4211	50.8947	74.3684	81.2105	91.9474	93.2105	92.2105	98.4094
	148	97.9811	99.4811	96.2936	94.8561	92.1061	89.9811	90.4186	88.9811	89.9186	98.7681								147	101.1	98.4444	98.0556	98.3889	98.7778	98.7222	95.4444	90.4444	91.1667	99.3333								163	12.9474	12	11.8947	14.2632	25.8947	49.2105	72.4211	80.4737	92.2105	93	91.2632	98.9314
	158	96.851	97.7885	97.1635	93.351	91.6635	89.976	89.7885	87.476	90.851	97.3978								157	97.8	100.111	101.556	101.056	101.611	99.9444	96.7778	92.7778	91.0556	100.611								173	14.3684	10.2105	12.1579	14.3158	25.8421	48.4737	70.8421	80.2632	93.1579	93.3158	90.6842	97.743
	167	98.3459	97.7209	95.8459	93.6584	90.9084	88.3459	88.0334	87.4084	90.2834	98.0907								166	97.9	100.833	99.5	101.056	100.833	98.5	97.3333	94.4444	93.8333	99.9444								183	13.2105	11.2632	12.4737	13.6316	22.6842	44.0526	70.1053	78.8947	90.2632	92.5263	89.6316	98.3439
	176	96.4658	96.9658	94.0283	94.3408	91.4033	88.0908	88.0283	85.7783	91.9033	96.8115								175	97.5	101.056	101.833	101.056	100	99.3889	96.6667	93.3889	90.4444	100								193	13.2632	10.5789	10.7368	12.3684	22.9474	44.4211	67.9474	78.6316	90.7895	92.7368	87.8421	97.2344
	186	97.5232	97.5857	94.0232	92.8982	90.7732	89.0232	87.8982	84.7107	88.4607	97.6257								184	96.5	100.278	99.5	99.8889	97.4444	95.0556	95.3889	91.1111	89.4444	98.0556								203	12.9474	11.6316	10.4737	13.2105	21.0526	43.0526	68.5789	76.2105	91.1579	91.5789	88.4211	97.9406
	195	96.8932	96.3932	96.2682	92.5182	91.2682	87.3932	85.5807	85.5807	87.7057	96.7409								193	97.4	97.2778	97	98.1667	99.3889	97.8333	94.2778	90	87.2222	97.5556								213	11.3684	10.7368	11.6842	12.1053	20.4211	41.3158	66.0526	76.1053	89.9474	91.3684	88.1579	97.1732
	204	96.8881	95.7006	96.9506	91.7006	90.3256	86.6381	85.7631	86.3881	84.7631	96.4022								203	97.5	100.278	99	99.2778	100.222	100.056	94.3889	89.7778	89.2222	100								224	11.4737	10.8947	9.68421	10.6316	18.7895	39.3684	64.6316	73.6842	89.8947	90.1053	87.4211	96.8794
	213	96.383	96.008	95.633	91.9455	87.6955	85.5705	85.258	83.633	86.8205	96.3063								212	98.8	100	98.7778	99.2778	98.5	97.5556	94	90.0556	86.6667	97.3889								234	10.2632	10.1579	9.73684	10.9474	17.7895	37.8421	65.8421	73.8947	86.9474	89.4737	86.9474	96.7962
	223	96.2529	96.1279	94.3154	90.6904	88.1279	86.4404	85.5029	83.5654	83.8779	96.3013								221	98.2	99.6111	99.1111	97.0556	99.6667	97.6667	93.2778	88.9444	88.5556	97.8333								244	11.3684	8.68421	8.84211	9.42105	17.1053	35.8421	63.1579	73.9474	87.8947	90.5263	87.7368	96.7919
	232	94.7478	95.5603	94.8728	90.7478	89.0603	85.8103	84.9353	84.3103	83.3103	95.2952								230	100.8	100.333	99.8889	99.8333	97.7778	96.3333	91.7778	88.3333	86.8889	97.7778								254	12.4737	8.84211	10.1053	10.2105	17.4737	34.6842	61.2105	74.7895	87.3684	91.4737	85.5789	95.9192
	241	96.0552	94.6177	92.3052	89.4302	88.0552	84.4927	84.3052	82.6802	82.9302	95.4723								239	99.5	99.6111	97.8333	99.5556	97.4444	95	93.0556	88.0556	85.8889	98.1667								264	10.1053	8.94737	8.78947	10.8947	14.7368	34.3158	60.1579	72.5789	87.1579	86.6842	86.6316	96.0728
	251	94.6751	95.8001	93.1751	89.2376	86.7376	85.2376	82.3626	81.4251	84.0501	95.3763								249	98.8	100.722	100.889	99.8889	99.6667	97.5556	95.2778	88.3333	86.7222	99								274	10.6842	10.1053	10.4211	10.2632	13.9474	33.3158	59.0526	74	86.7895	88.9474	86.8421	95.9896
	260	95.42	96.7325	95.3575	91.6075	86.7325	84.4825	82.7325	78.42	80.17	96.1906								258	98.6	102.833	100.944	100.667	99.1667	97.6667	94.7778	89	86.8889	99.1667								285	10.1579	8.94737	8.89474	8.68421	14.9474	32.5789	58.2105	70.9474	86.5789	88.1579	86.1579	96.6958
	269	96.2899	96.5399	93.4774	91.8524	86.1649	82.1649	80.9774	79.6649	81.0399	96.5194								267	98.9	100.556	98.2222	98.6667	98.5556	98.1667	94.8889	88.5	86.1111	98.9444								295	9.15789	9.26316	7.57895	9.42105	14.3158	30.7368	58.3158	71.0526	85.4737	88.4737	86.1053	96.981
	278	95.4099	94.6599	94.2224	89.0349	86.5349	82.6599	81.0974	78.9099	79.1599	95.1795								276	101.6	100.111	97.6667	99.8889	98.3889	95.5	92.5	87.3889	84.2778	98.1111								305	10.8421	8.31579	9.21053	9.52632	12.7895	31.2105	56.7368	69.5263	84.2632	87.7895	83.5263	95.8188
	288	93.7798	96.4048	93.1548	88.9673	86.5923	80.6548	79.5298	76.9673	80.3423	95.2352								285	96.9	101.278	99	99.3333	99.4444	96.5556	91.3333	87.9444	84.7778	98								315	9	9.15789	9.21053	7.52632	12.0526	27.5789	54.3158	70.5789	86.5789	86.4737	84.3684	95.8672
	297	95.7747	95.3372	93.5247	88.2122	85.7747	79.6497	79.7747	76.6497	77.5872	95.6854								295	97.9	101.389	98.1667	98.5	98.8889	96.2222	92.3333	87.4444	83.2222	98.2222								325	8.73684	8.21053	7.78947	8.63158	12.3158	26.8947	53.4737	67.7368	84.6842	87.3684	85.0526	96.2576
	306	95.3946	96.2071	94.0821	87.8946	83.7071	80.9571	78.2696	76.5821	81.0196	95.9232								304	101.1	100.889	98.0556	98.9444	97.7222	95.2778	89.9444	85.2778	82.6667	97.6667								335	8.68421	7.57895	8.21053	8.26316	13.1053	26.1053	52.6316	68.4737	82.2632	86.7368	84.6842	96.4639
	316	94.577	94.7645	92.8895	87.577	83.577	81.452	78.202	76.577	76.5145	94.826								313	99.1	100.278	99.3889	99.0556	100.556	95.9444	93	87.9444	83.3333	97.6111								346	10.2632	6.73684	7.89474	8.68421	11.1579	23.6842	50.6842	68.3158	84.4737	86.1053	84.1579	95.5122
	325	96.4469	94.7594	90.8844	86.6344	83.4469	79.5719	77.2594	76.1344	76.0719	95.7312								322	97.2	100.944	98.9444	97.3333	97.2778	97.7222	92.0556	86.7222	82.0556	97.4444								356	8.63158	7.36842	7.73684	9.36842	11.8421	23.7895	50.3158	67.1579	82.1053	85.2105	84.3684	96.2974
	334	95.3793	94.3168	92.9418	88.4418	83.8793	78.8793	77.0668	74.5043	74.8793	94.9981								331	96.4	97.7778	94.7778	97.8333	97.2778	93.2222	89.7778	85.6667	79.6667	96.1667								366	8.73684	7.78947	6.73684	8.57895	10.4737	22.7895	50.4211	64.6842	83.2632	84.3158	83.4737	95.6615
	343	94.8742	92.4367	93.2492	87.8742	82.3742	78.5617	76.6867	75.3742	74.8117	93.8403								341	99.1	98.2778	96.6667	97.8333	96.3889	94.6111	89.3333	85.2778	78.2778	95.7222								376	8.10526	8.52632	7.68421	8.31579	9.94737	21.7368	48.4211	66.8947	81.8947	84.7895	84	94.6573
	353	95.6817	94.4942	92.8067	85.9317	84.6817	75.8692	75.9317	73.5567	76.1192	95.231								350	97.9	99.1667	96.5	95.7778	96.5556	93.3333	89.5	84.1111	80.2222	95								386	8.31579	7.42105	8.26316	8.15789	11.3158	21.1579	48.2105	66	84.7368	84.2105	83.0526	95.8635
	362	94.1141	94.3641	88.9266	85.8016	81.4266	76.9266	76.6766	73.9891	76.6141	94.4069								359	95.9	100.556	99.6667	98.1667	99.7222	96.6111	91.5556	84.7222	79.2222	98.1667								396	8.26316	7.21053	7.15789	7.57895	9.78947	21	47.6842	66.2632	83.0526	84.1579	82.5789	95.1487
	371	94.234	94.609	90.4215	85.734	81.109	76.984	75.2965	71.109	73.984	94.584								368	98.8	101.333	97.8333	98.5556	98.1111	94.1111	90.9444	85.3889	80.5556	96.7778								407	8.26316	6.84211	7.78947	7.31579	9.68421	20.0526	45	63.2632	80.4737	84.5263	82.8421	95.3023
	380	95.4164	93.8539	91.1664	84.9789	82.2914	75.4789	72.9789	71.7289	71.9789	94.7914								377	99.4	99.8889	96.7778	99.7222	97.6667	92.8889	89.1667	82.7778	76.6111	96.2778								417	8.94737	7.10526	8.10526	8.47368	9.31579	19.8947	43.8947	62.8947	80.0526	82.8421	81.7368	95.4822
	390	94.8488	93.2863	89.1613	86.3488	82.3488	74.5988	74.1613	71.9738	68.9738	94.2403								387	98.4	98.1667	97.5556	97.9444	96.1667	93.6111	88.6111	83.1111	78.0556	96.1111								427	7.47368	7.47368	7.73684	7.47368	8.26316	20	45.6842	62.2632	79.2105	83.5263	82.2632	95.0043
	399	91.7187	93.1562	90.6562	84.7812	78.2812	74.4062	72.9687	70.8437	70.7812	92.6577								396	95.8	99.5556	95.5556	99.0556	97.3889	92.8889	87.7778	81.7222	77.0556	95.7778								437	7.84211	6.63158	7.89474	7.52632	9.52632	18.3684	44	62.1579	81.1053	84.0526	81.8421	93.6316
	408	92.7761	93.0261	87.9636	84.7136	79.7136	73.2761	73.5261	72.4636	69.0261	93.1079								405	97.8	98.2222	95.9444	96.8333	95.4444	93.6111	89	82.3333	76.5	96.3889								447	7.26316	6.68421	7.52632	6.57895	8.63158	17.1579	43.7368	60.8947	80.6316	82.0526	82.2632	94.022
	418	94.271	94.4585	89.646	83.521	79.896	73.5835	72.271	69.5835	68.021	94.5289								414	98.7	99.6111	96.2778	98.3333	97.3333	92.5	89.7222	82.3889	77.1667	95.2778								457	7.57895	6.10526	7.89474	8	9.47368	16.5263	42.3158	60.6842	78.4211	82.1053	82.5789	95.2546
	427	92.016	94.516	88.766	85.7035	79.5785	71.5785	71.3285	67.7035	67.516	93.4621								424	98.9	100.5	96.6111	98.1111	97.0556	94	86.9444	81.6667	76.5556	96.4444								468	6.94737	7.10526	7.78947	6.63158	6.73684	16.7895	41.5263	59.8947	78.5789	81.3684	80.8947	94.3292
	436	93.8859	92.0734	90.2609	83.6359	78.7609	72.6984	70.6984	69.9484	66.2609	93.1841								433	100.3	99.1111	96.7778	98.0556	94.5556	92.7778	88.4444	81.6111	73.8333	94.5556								478	7.94737	6.05263	4.94737	7.57895	8.42105	15.4737	42.3158	60.1579	80.0526	80.5263	81.1579	94.0881
	445	92.1933	94.5058	88.9433	83.3808	77.1933	70.8183	69.4433	68.0683	67.1933	93.5432								442	98.3	101.667	98.4444	98.5	96.9444	94.0556	88.2778	80.2222	74.6111	97.6667								488	7.31579	6.21053	6.73684	6.94737	8.36842	15.4737	39.2105	59.5789	76.7895	80.5263	79.5789	94.3996
	455	93.6257	93.0007	89.3757	82.3757	76.3132	72.3132	69.6257	68.0632	65.9382	93.508								451	98.8	99.7778	96.7222	96.7222	96.2222	92.7222	85.6667	81.0556	73.6111	95.7222								498	7.42105	6.36842	7.68421	6.63158	7	14.8421	39.7368	59.0526	78.3684	82.3158	81.6842	94.369
	464	92.5581	93.1831	88.8706	82.8081	76.4331	68.6831	68.3706	67.6831	65.6831	93.0783								460	97.5	100.111	95.4444	98	96.1111	89.7222	87.2222	81.4444	73.8889	95.0556								508	7.78947	7.47368	6.57895	6.36842	7.15789	13.7368	37.6842	58.5789	76.3684	81.1579	78.8947	93.9963
	473	93.303	93.9905	89.1155	81.053	75.678	70.4905	67.803	66.1155	66.1155	93.8318								470	99.9	100.222	98.1667	99.5556	97.9444	94.2222	88.5	82.1111	75.4444	98.8889								518	6.68421	6.94737	6.36842	7	6	15.1053	40.1053	56.5789	76	82.5789	79.5789	94.6499
	483	92.7979	93.5479	90.1104	82.5479	76.6729	69.5479	68.2979	67.6729	62.8604	93.3718								479	98.9	99.3333	96.6667	96.9444	96.2222	93.5556	88.7222	79.8889	73.5556	96.2778								529	6.94737	6.73684	6.84211	7.47368	7.78947	12.5789	37.3684	55	77.3158	80.0526	80.7368	94.2509
	492	91.6053	92.6053	88.8553	80.6678	77.3553	68.7303	66.7303	65.7928	63.9178	92.3353								488	99.1	101.944	99.2778	99.3333	99.0556	93.2222	87.8889	79.1667	74.6667	96.6111								539	7.42105	7.68421	6.21053	6.94737	7.63158	14	36.2632	56.3158	76.1579	81.7368	78.2105	93.3519
	501	92.7252	91.2252	89.4127	79.2252	75.7252	69.1002	68.7252	62.4127	63.1002	92.209								497	94.5	100.444	97.2222	97	96.7222	92.1111	87.7778	79.3889	71.3889	96.3333								549	8.63158	6.47368	7.10526	7.26316	7.63158	11.9474	36.3158	56.7368	76.3684	80.8947	79.7895	93.2423
	510	92.0327	92.9077	87.9702	80.4077	76.3452	64.7202	67.2827	64.9077	60.9702	92.6895								506	97.1	101.167	96.3333	99.4444	98.4444	93.6667	86.8333	79	73.1667	96.1111								559	6.73684	6.47368	6.89474	5.47368	6.36842	12.6316	36	54.6842	75.5263	79.0526	79.7895	93.6591
	520	92.1526	90.6526	87.2151	79.8401	74.9026	66.3401	64.4026	64.0276	61.4026	91.653								516	96.1	98.4444	95.7778	96.0556	96.1667	92.1667	86.4444	77.5	72	95.2222								569	7.52632	7.15789	7.21053	6.68421	6.63158	10.6316	32.5789	55.6842	74.1053	79.3684	79.4737	92.7601
	529	92.585	90.96	86.585	81.7725	74.335	69.1475	64.7725	64.1475	59.5225	92.0121								525	97.6	100.167	97.1667	98.2222	97.3889	92.5	86.3889	79.0556	71.3889	95.5								579	7.68421	6.15789	7.47368	6.47368	7.26316	11.5263	33.6842	54.9474	75.1579	78.6842	79.8947	93.0716
	538	91.9549	90.5799	88.8924	80.1424	74.8299	65.4549	64.6424	63.2049	62.3299	91.5217								534	96.1	100.111	96.3889	98	95.7222	89.6111	86.6111	77.0556	71.8889	95.2778								590	7.52632	6.84211	5.63158	6.63158	8.42105	13.1053	32.9474	54.7895	74.4737	78.5263	78.8421	92.6462
	548	91.1998	90.5123	86.3248	79.2623	73.9498	65.1373	63.6373	61.4498	58.0123	91.1224								543	98.9	100.556	97.4444	96.2778	96.5	92.2778	84	77.6667	71.8333	96.5								600	7.05263	6.47368	7.21053	6.15789	7	11.5263	32.3158	54.8947	74.8421	78.3158	78.3684	92.2998
	557	90.6322	90.4447	86.0697	79.9447	71.3197	63.6947	65.5697	60.6322	58.6322	90.814								552	99.2	102.611	97.8333	97.8889	96.3333	93.8889	84.6667	77.7778	72.3333	97								610	7.21053	7.42105	5.68421	6.68421	7	10.3158	32.5789	51.8421	72.6316	76.5789	78.3684	92.0324
	566	91.4396	92.3771	87.5021	79.7521	72.4396	64.5021	62.8146	60.9396	56.6271	92.1441								562	98.9	101	98.1667	97.1667	96.1111	90.5	84.9444	76.1667	69.3333	95.7222								620	6.84211	6.10526	5.36842	7.21053	6.68421	10.2105	32.9474	51.1579	73.8947	77.4211	77.6842	93.186
	575	90.747	92.6845	88.1845	78.122	72.3095	63.6845	62.872	58.8095	60.4345	91.9571								571	98.8	100.944	96.9444	95.9444	95.5556	91.7222	83.6111	75.2222	67.1667	94.5556								630	6.89474	5.52632	5.89474	6.26316	6.94737	11.0526	31.9474	51.5789	73.5263	78	76.5789	93.0238
	585	92.3045	90.992	87.867	77.867	70.4295	62.5545	60.8045	60.0545	58.6795	91.8915								580	98.2	100.056	97.2778	97.8333	95.2778	91.3889	84	75.2222	69.3333	95.7778								640	7.78947	5	6.15789	6.36842	6.52632	9.68421	29.4737	52.2632	72.7895	77.3158	75.5789	92.9669
	594	92.2369	91.2994	84.7994	79.0494	71.6119	64.1744	61.1119	58.4244	56.7369	92.0079								589	99.3	103.444	95.7222	97.6667	97	92.2778	85.6111	75.7222	69.7778	98.6111								651	7.73684	6.10526	4.68421	5	6.21053	9.94737	30.0526	51.7368	71.4737	76.5789	75.1579	93.0679
	603	91.1068	91.9193	85.9193	77.4193	71.1068	62.1693	59.4193	59.4193	57.8568	91.7602								598	98.4	102.333	97.7222	97.3889	98.3889	92.8889	83.8889	74	70.1111	96.5								661	5.10526	5.68421	6.57895	6.89474	5.47368	8.89474	30.3684	51.1579	72.2632	79.0526	75.6842	92.8531
	613	90.9142	91.4767	86.7892	78.2267	69.7892	61.4767	59.1017	55.4142	57.3517	91.4519								608	97	101.722	95	95.7778	94.5556	90.1111	82	73.7778	66.7778	94.1667								671	6.89474	6.47368	5.42105	6.94737	7	8.78947	27.1053	50.0526	69.3684	76.3684	75	92.5856
	622	91.9091	92.4716	87.3466	77.5341	71.5966	62.5341	60.0966	57.5341	53.5341	92.4178								617	97.9	104.056	96.6111	97.6667	96.7222	91.1111	82.7222	74.2222	67.3889	96.1667								681	7.21053	5.31579	6.21053	6.36842	5.84211	8.73684	27.3684	51.4211	69.8947	76.0526	76.4737	93.4235
	631	90.5915	89.404	85.0915	76.279	69.154	62.279	57.8415	58.3415	53.8415	90.2891								626	97.4	101.722	96.8333	95.5	96.1667	90.8889	82.8889	71.4444	66.9444	95.3333								691	7.78947	6.21053	6.73684	5.47368	5.68421	8.52632	27.8421	49.4211	71.7368	76.2105	74.7368	91.5771
	640	89.2739	91.2114	85.0239	76.3364	68.8364	60.2739	59.4614	56.9614	53.2739	90.5269								635	100.8	101.167	96.8333	98.4444	96.2222	91.5	84.4444	72.2222	66.7778	96.5556								701	5.73684	6.89474	5.68421	5.31579	6.05263	9.68421	26.2105	47.8421	69.9474	75.2105	73.7895	91.7833
	650	90.9563	89.8313	86.0813	75.6438	69.8313	59.3938	57.5188	55.7063	52.3938	90.6736								644	100.6	101.611	95.7222	96.8333	96	91.7778	83.7778	73.2778	66.9444	97.3889								712	6.57895	5.73684	5.10526	6.15789	6.42105	9.15789	27.2105	49.1053	70.4737	75.7895	74.5263	91.9106
	659	90.5138	90.7638	83.7638	75.3263	68.7638	58.8263	58.6388	56.4513	50.9513	90.9114								654	96.4	102.111	96.3889	97.7222	97.1667	89.9444	84.2778	72	65.0556	96.5								722	7	5.31579	6.05263	5.47368	6.26316	8.73684	27.4211	48.3158	68.8947	75.8947	75.5263	92.1168
	668	90.8212	91.3212	85.3212	74.7587	68.1337	59.5087	57.2587	54.1962	50.4462	91.3312								663	97.4	102.278	97.2778	96.1667	96.6111	91.5	83.9444	70.5	65	94.7778								732	6.89474	5.68421	5.52632	5.26316	6.36842	8.42105	26.3684	47.0526	68.7368	74.6842	74.3158	92.481
	678	91.1286	90.6911	83.4411	74.3786	67.0661	58.0036	57.9411	54.7536	51.5036	91.1746								672	98.7	102.056	97.3889	96.9444	96	89.2222	82.4444	71.2778	62.7222	96								742	7.05263	5.31579	5.36842	3.89474	6.21053	8	25.3158	46.0526	70.2105	74.4737	73.1053	92.3451
	687	90.186	90.2485	81.186	75.4985	68.436	56.686	56.061	53.7485	50.1235	90.5022								681	98.2	98.8889	96.0556	95.5556	94.8333	86.7778	82.0556	69.1111	62.5	94.2778								752	7.42105	6.21053	5.89474	6.31579	5.63158	8.15789	23.6842	45.2632	68.5789	74.7368	71.4211	91.7619
	696	90.2434	88.8059	83.4934	76.2434	67.2434	57.1809	57.5559	53.9934	50.7434	89.8298								691	93.4	99.1111	97.0556	95.3889	96.3333	89	83.1667	70.3889	63	94.5556								762	6.42105	4.94737	5.52632	5.78947	5.94737	6.52632	24.2105	46.2105	67.1579	73.8947	73.6842	91.1787
	705	91.4258	88.4258	83.7383	73.9883	67.8008	56.2383	56.4258	53.6133	51.9258	90.2192								700	99	99	94.4444	94	91.8889	88.1111	81.2222	67.7222	61.5556	93.6667								773	6.52632	4.52632	5.42105	6.36842	6.05263	7.15789	22.8421	46.4211	67.0526	73.1579	70.2632	91.5165
	715	91.0457	91.5457	84.1082	73.6707	68.2957	56.1082	54.9832	50.6707	49.7957	91.5492								709	98.1	100	95.3333	95.6667	94.7222	88.8333	81	68.6111	62	95.9444								783	6.73684	5.47368	4.57895	4.78947	5.94737	7.68421	23.2105	43.4737	69.1053	75.9474	70.1053	92.6701
	724	89.7281	88.5406	82.4781	73.3531	65.4781	55.1656	53.8531	52.2281	48.1031	89.4509								718	97.5	100.444	95.9444	96.1111	95.1667	89.5	81.9444	69.1667	62.4444	94.8333								793	6.47368	4.52632	5.94737	5.52632	5.26316	7.05263	23.6842	44.1579	66.5789	72.1053	71.3684	90.85
	733	90.5355	89.098	83.6605	73.1605	66.2855	52.848	53.7855	53.098	46.6605	90.1134								727	95.8	101.5	97.3333	98.1111	96.2222	90.1667	80.3333	69	61.9444	95.3889								803	6.57895	5.26316	4.84211	4.57895	5.57895	7.10526	23.2105	43.4737	66.8421	72.6316	72.3158	91.4247
	742	89.4055	90.7805	82.9055	75.343	63.968	56.343	54.718	52.7805	45.593	90.3815								737	98.3	99.1111	96.0556	96.8333	95.2778	88.2222	79.1667	66.7778	60.6667	94.3333								813	6.10526	5.63158	5.21053	5.26316	4.78947	6.84211	22.0526	43.8421	66.8421	71	71.1579	91.6572
	752	90.2129	90.0879	84.2129	73.9629	63.9629	55.2129	52.2129	50.0879	45.7754	90.4373								746	97.7	101.611	97.2778	96.4444	97.6667	89.4444	82.8889	67.8333	61.6667	95.6111								823	5.78947	4.94737	4.31579	6.15789	5.10526	7	21.6316	43	65.7368	71.7368	71.4211	91.7056
	761	89.5203	90.0828	81.8953	72.3328	64.7078	54.0203	52.9578	50.0828	45.7703	90.0986								755	99.2	100.889	96.5556	96.7778	95.5	89.7778	80.3333	67.8333	59.7778	94.6111								834	6.36842	5.15789	5.31579	5.78947	6.42105	7.63158	20.6842	40.2105	66.5789	73.4211	71.9474	91.4118
	770	88.4527	88.2027	83.2652	71.8902	65.4527	53.3902	51.3277	50.0777	42.7027	88.6677								764	97.5	101.056	94.2222	96.3889	95.4444	87.6111	80.0556	65.5556	58.8889	95.1111								844	6.52632	5.26316	4.68421	5.26316	5.63158	6.21053	20.2105	42.6842	64.3684	71.3684	73.0526	90.1707
	780	88.8851	89.8226	83.2601	73.5726	63.3226	54.1351	52.2601	49.4476	42.5726	89.6639								773	101.2	102.944	99.6667	96.8889	97.8333	90.5	81.4444	68.3889	59.2222	94.3889								854	5.31579	4.73684	5.36842	5.15789	6.47368	5.84211	19	42.7368	65.6316	72.0526	69.5263	91.0348
	789	89.8175	90.005	84.3175	73.755	62.4425	54.1925	50.9425	49.1925	44.1925	90.2051								783	99.9	101.722	95.8889	96.8889	94.8333	87.3889	78.8889	65.3333	59.2778	95.0556								864	6.52632	5.63158	5.84211	6.42105	6	6.36842	19.7368	40.5263	65.4211	72.5263	69.4737	91.5042
	798	89.3124	88.9374	82.9374	71.9374	62.1249	52.1874	50.2499	49.4999	43.1249	89.4417								792	98.8	102.222	96.4444	98.3333	97.0556	86.8889	79.2222	66.1667	58.6667	94.8889								874	6.05263	5.36842	4.36842	6.10526	5.15789	6	19.5789	40.5789	64.4737	69.2105	69.4211	90.842
	807	88.1823	90.3698	82.7448	71.3698	63.1823	50.9948	51.3073	47.4948	43.8073	89.5884								801	97.7	101.222	96.7222	97.2222	97.2778	89.7778	79.5556	65.5	59.7222	96								884	5.10526	5.15789	4	4.89474	4.84211	5.05263	18.3158	40.7368	65.1053	69.5789	69.5263	90.9693
	817	90.4898	90.2398	80.6773	71.8648	58.1773	53.0523	49.3648	48.4273	42.5523	90.6454								810	98.1	101.722	96	95.9444	96.0556	91.1111	80.7778	65.8889	59.6111	95.5556								895	4.26316	5.36842	5.26316	4.84211	4.10526	5.94737	18.6842	38.9474	64.1579	69.9474	68.7368	91.8861
	826	89.9847	89.2972	81.5472	71.1722	60.7347	51.8597	51.1097	47.0472	42.4222	89.9426								819	97.7	100.889	95.2222	95.4444	94.9444	89.5556	79.9444	64.0556	58.1111	94.2222								905	4.68421	5.26316	4.94737	5.42105	5.26316	6.68421	18.4737	39.2632	63.6316	69.9474	69	91.2766
	835	86.9171	89.2921	81.2296	71.2921	61.4796	51.9796	47.4171	46.6046	45.1671	88.451								829	97.6	99.1111	95.4444	95.1111	95.5	89.5556	78.2778	63.1111	57.7222	94.3333								915	6.57895	4.26316	5.52632	4.73684	5.05263	6.21053	17.4211	39.4737	64.2632	69.4737	68.9474	89.9828
	845	89.537	87.4745	81.162	70.2245	59.912	49.537	47.9745	45.2245	41.7245	88.8405								838	99.4	103.611	97.7222	96.5	96.7222	88.6111	79.9444	64.6667	56.7222	95.0556								925	5.89474	4.63158	4.42105	4.68421	5.36842	5.52632	17.1579	39.3158	64.4737	69.5789	67.6842	90.3206
	854	89.9694	87.2194	81.7194	69.0944	59.0319	49.1569	48.3444	44.8444	40.9069	88.9266								847	98.1	101.556	96.7778	96.4444	95.3333	88.2222	78.1667	61.7222	56.3889	93.7778								935	4.15789	5.57895	3.84211	4.89474	5.84211	6.21053	15.7368	38.6842	62.6842	70.5263	66.6316	90.3953
	863	89.7768	88.0893	81.9643	68.4018	60.5268	49.5893	46.9018	46.2768	41.4018	89.2554								856	100.7	99.8889	94.8889	95	93	86.8889	77.5	62.5	56.2778	93.4444								945	4.42105	3.84211	4.21053	5	4.89474	6.21053	16.1579	37.3684	62.5789	69	67.6316	90.6805
	872	88.0842	89.1467	81.7092	69.7717	58.9592	47.5842	45.0217	45.0217	40.0217	88.9471								865	96.3	99.3333	97.8333	96.4444	95.3333	89.2778	77.8889	63	56.3889	93.3333								956	5.84211	4.26316	4.47368	3.84211	5.31579	4.78947	17	37.8947	62.1579	68.3684	68.5789	90.413
	882	89.3291	88.4541	80.7041	67.5166	57.9541	48.3916	44.8291	45.4541	40.4541	89.2152								875	98.5	99.9444	97.4444	96.4444	95.2222	89.3333	79.0556	63.2778	56	93.9444								966	5.05263	5.10526	5	5.78947	4.31579	5.15789	16.8947	38.4211	63.3684	67.4737	66.8421	90.6456
	891	90.0741	89.9491	80.6991	68.4491	57.4491	47.2616	45.1991	42.9491	36.7616	90.3025								884	97.2	102	97.7778	96.7778	96.3333	88.6667	78.7222	62.8889	56.7778	95.6111								976	5.57895	5.10526	4.73684	4.84211	4.52632	5.47368	16.3158	35.3158	59.5263	68.4737	69.1053	91.5887
	900	91.2565	89.3815	77.6315	68.569	57.8815	47.194	46.319	42.2565	36.444	90.6009								893	99.7	99.8333	95.7778	96.8333	96.2778	85.8333	77.6667	61.5556	54.4444	93.8889								986	6.26316	4.94737	5.31579	4.84211	3.78947	2.78947	16.2632	36.4737	62.1053	69.8421	67.0526	91.8475
	910	86.6264	88.3764	81.6264	68.5639	56.7514	47.1264	44.5639	43.0014	39.8139	87.8654								902	96.1	100.278	95.3889	96.8889	97.1111	87.7778	78.5556	62.1111	54.4444	95.3889								996	5.42105	6.36842	4.21053	4.68421	4.36842	6.05263	15.1053	36.1053	59.9474	68.2632	67.5263	89.4748
	919	89.9963	89.0588	81.6213	67.7463	57.7463	47.5588	47.7463	43.1213	40.3088	89.8326								911	97.7	101.111	95.1111	95.9444	96.1667	87.2222	77.7778	60.6667	53.0556	92.9444								1006	5.47368	4.94737	4.42105	5.10526	5.73684	6.15789	16.2632	35.8421	61.2632	67.6316	65.6842	91.1811
	928	89.3662	87.2412	79.7412	68.3662	58.6787	46.6162	44.7412	42.3037	39.6787	88.6444								921	99.6	100.389	96.6667	94.9444	94.4444	85.1667	75.8889	60.0556	53.2222	91.8333								1017	5	4.57895	3.84211	4.57895	4.05263	6.57895	15.5789	35.9474	59.8947	68.1579	65.4737	90.1505
	937	88.6736	87.5486	80.6111	68.3611	56.1111	44.7986	43.2986	42.5486	39.2986	88.4574								930	99.7	101.444	97.3889	97.4444	95.2778	87.2222	77.1667	61.2778	52.3333	96.2222								1027	5.21053	5	4.52632	4.57895	4.10526	5.05263	15.1053	35.6316	59.8421	67.8947	65.7368	89.9883
	947	88.356	88.1685	81.7935	68.356	55.356	45.7935	43.356	41.731	37.481	88.6042								939	100	102.167	97.1667	97.1667	95.5556	87.7778	76.9444	61.8333	52.2778	93.2222								1037	4.84211	4	3.52632	5.68421	5.05263	5.31579	15.3158	35.9474	58.8421	67.2105	65.2105	90.1156
	956	87.6009	87.9134	80.8509	67.0384	56.0384	44.5384	43.5384	42.7884	37.6634	88.1138								948	95.6	99.7778	94.7778	95.0556	94	86.6667	76.2778	59.1667	50.8333	93.3333								1047	5.68421	4.42105	4.68421	6	2.68421	5.10526	13.3684	34.3158	59.3158	65.8947	65.4737	89.6903
	965	87.4083	88.0333	80.0958	66.0333	56.7833	43.5333	43.4708	42.4083	37.5958	88.0785								958	96.6	102.111	95.6111	95.5	95.2778	86.1111	76.1111	58.5	51.5556	94								1057	6	3.94737	3.78947	5.78947	4.84211	4.05263	13.8421	33.8421	60	66	66.6316	89.6597
	975	87.9033	87.9033	78.7158	65.8408	52.7158	45.2783	42.5908	41.2158	39.4033	88.2556								967	96.5	100.056	96.0556	92.1667	95	85.3333	74.1111	58.5	50.9444	93.1111								1067	4.21053	4.36842	4.78947	4.47368	5.31579	3.26316	14.2105	34.4211	57.6842	65.6316	64.5263	89.8133
	984	88.0232	87.8357	80.3982	65.1482	54.5232	44.0232	41.9607	40.3357	35.9607	88.281								976	97.6	102.389	96.8889	95.4444	94.3333	87.3889	76.5	60.5	51.8333	93.3889								1078	3.89474	4.57895	3.68421	4.57895	4.84211	4.05263	14.4211	33.1579	57.5263	64.2632	65.5263	89.8353
	993	87.2056	86.9556	77.5181	65.3306	53.8931	43.5806	41.1431	41.3306	35.6431	87.4569								985	95.3	101.444	98.6111	95.7222	94.2778	85.4444	76.2222	58.2222	51.0556	93.0556								1088	5.94737	3.78947	3.63158	5.31579	4.78947	4.52632	13.6842	32.5263	58.3684	65.3158	64.7895	89.1205
	1002	87.388	88.5755	79.263	65.4505	53.8255	42.9505	41.8255	39.3255	37.3255	88.3318								994	97.8	101.556	94.3333	93.9444	94.1667	85.9444	76.5	58.8333	50.6111	91.5								1098	4.94737	3.52632	4.68421	3.84211	4.52632	3.63158	12.4737	31.3684	58.8421	64.9474	64.1053	89.8794
	1012	87.5079	86.5704	78.9454	64.1329	53.8829	44.1954	40.0704	36.9454	39.8204	87.4167								1004	100	99.3333	94	92	93.1111	82.9444	72.5556	56.2222	47.9444	92.0556								1108	5.36842	5.42105	5.89474	6	4.47368	4.68421	12.8947	32	57.6842	63.5789	63.2632	89.0856
	1021	86.1903	87.8778	78.0653	65.4403	52.7528	41.5653	39.1903	37.8153	34.5653	87.4117								1013	97.7	98.7222	94.1667	92.9444	92.5	85.2222	73.0556	56.3889	48.8333	93.8889								1118	5.78947	3.36842	4.21053	4.57895	5.21053	5.31579	13.6316	31.8947	58.3684	65.5789	65	89.0813
	1030	89.2477	86.1227	79.3102	65.4352	54.2477	42.1227	39.9977	38.8727	35.5602	88.0439								1022	95.6	103.056	97.0556	95.9444	94.4444	86	72.7222	58.3333	50.9444	93.2222								1128	4.84211	3.89474	3.21053	4.42105	4.94737	5.05263	12.4737	31.5789	58.2632	66.2105	65.3684	89.6297
	1039	86.0551	87.9926	77.4301	64.6176	52.1176	41.4926	40.1801	37.0551	35.0551	87.4018								1031	95.7	102.167	98.9444	95.6111	95.2778	87.3889	74.3333	57.2222	49.5	94.6667								1139	5.31579	4.36842	5.05263	4.94737	3.15789	4	14.5789	30.8947	56.7895	64.7895	63.3684	89.0728
	1049	88.9876	88.7376	79.1126	63.7376	53.1126	41.4876	40.4251	36.9251	31.6126	89.1869								1040	96.9	100.333	96.0556	94.9444	93.4444	87	75.4444	56.7778	49.3333	92.6111								1149	4.57895	5.36842	4.47368	3.57895	3.84211	5.15789	11.3158	32	56.1579	64.1053	62.1053	90.6211
	1058	85.6075	85.295	77.17	65.045	50.92	39.2325	38.545	36.1075	31.9825	85.875								1050	98.9	98.1111	95.1667	94.5	92.1111	84.2778	73.5556	55.6667	47.5	92.5556								1159	4.47368	4.21053	3.89474	5.31579	4.57895	5.78947	12.8947	30.8421	56.2632	62.4211	61.4211	87.7484
	1067	85.4774	88.2274	77.9774	62.8524	51.5399	38.4774	39.7899	36.8524	30.3524	87.2353								1059	99.5	99.8333	95.1667	94.2778	93.7222	84.8889	74.1111	55	48.7778	93.4444								1169	6.26316	3.73684	4.31579	4.78947	3.68421	5.57895	10.6316	30.6842	55.7895	63.4211	62.3158	88.9283
	1077	85.8473	86.6598	77.5973	63.0348	52.5348	39.7223	36.6598	34.1598	30.5973	86.6539								1068	96.8	100.667	94.9444	95.4444	91.8889	85.2222	72.5556	56.5	47.6667	92.3333								1179	3.57895	4.42105	4.68421	3.21053	3.84211	3.94737	10.3158	31.5263	56.2105	62.9474	61.9474	88.424
	1086	85.7797	89.1547	76.4047	61.9047	51.7797	40.0297	38.5922	35.2172	30.2797	87.8322								1077	96.1	98.7778	94.2222	92.5556	93.5556	84.8333	70.8889	53.5556	45.6111	91.2778								1189	5.26316	4	3.78947	3.21053	4.21053	4.15789	11	30.4211	56.3158	61.6316	62.0526	89.4461
	1095	86.3996	86.9621	76.5246	61.9621	50.6496	39.1496	35.6496	34.7121	29.8371	87.0688								1086	98.9	99.4444	94.3889	94.8333	92.4444	84.7778	72	54.6111	46	91.2222								1200	5.36842	4.36842	3.73684	4.94737	3.78947	3.84211	11.6842	30.4737	55.1579	62.8947	62.7895	88.7839
	1104	86.0195	85.2695	76.3945	61.3945	52.3945	38.2695	38.082	35.3945	30.207	86.0627								1096	99.6	100.5	95.3333	93.8889	93.6111	84	74.3889	54.7778	45.4444	92								1210	3.52632	3.73684	4.21053	4.47368	3.26316	3.26316	10.8421	31.2632	52.1579	61.8947	61.5789	87.9112
	1114	86.2019	86.3894	77.8269	61.7019	51.7644	38.9519	36.5144	35.0769	30.1394	86.6948								1105	98.9	101.5	95	95	95.5556	84.3889	72.8333	54.7778	44.9444	93.5								1220	4.89474	3.57895	2.73684	3.63158	3.84211	4.47368	11.3158	29.7368	53.5789	63	61.8421	88.4595
	1123	87.0719	86.0719	77.0094	61.6344	50.2594	37.5719	37.7594	35.3219	29.3844	86.963								1114	97.7	100.389	96.1667	95.5	93.8333	85.5556	73.1111	54.5556	47.2222	92.9444								1230	4.15789	4.84211	3.89474	4.63158	3.36842	4.21053	10.7895	28.7895	52.0526	62.2632	61.1579	88.6921
	1132	87.1918	87.1918	76.5043	62.0043	50.8793	38.1293	37.0043	35.1293	28.9418	87.5648								1123	100.7	101.111	96.8889	95.7778	95.8333	86.3889	75.6667	55.9444	46.6111	95.1667								1240	5.63158	3.31579	3.73684	4.57895	4.84211	4	11.3684	28.2105	54.1579	60.2632	61	89.2141
	1142	85.9367	86.1242	75.2492	62.2492	49.6242	38.2492	37.4992	33.3742	23.9992	86.4373								1132	99.5	99.2778	95.4444	92.9444	93.3333	84.1667	71.3333	51.7778	43.5556	91.3889								1250	3.94737	4.15789	3.94737	3.36842	2.73684	4.10526	10.5263	28.5789	53.8947	61.1053	60.8421	88.2361
	1151	85.6191	84.8066	74.4316	59.7441	49.0566	36.5566	35.5566	33.0566	29.5566	85.6435								1142	98.7	100.944	97.4444	94.2778	95.1667	86.5556	73.0556	53.6667	47.3889	95.3333								1261	4.73684	3.68421	3.89474	4.63158	3.52632	3.47368	10.6842	27.2105	52.8947	60	60.6842	87.5477
	1160	85.8015	86.3015	76.489	62.489	47.1765	36.489	35.364	31.5515	27.364	86.4578								1151	101.9	102.167	97.3333	94.5556	93.7222	85.9444	72.1111	53.6111	47	92.6667								1271	4.73684	3.94737	2.84211	4.31579	3.94737	3.52632	10.8421	28.0526	54.9474	60.1053	61.4737	88.2539
	1169	84.9839	85.4839	74.4839	60.8589	46.8589	36.4214	34.9214	32.2339	31.7339	85.664								1160	99.9	99.9444	96.7222	93.3889	94.0556	85.1111	72.8889	53.0556	45.2222	93.6111								1281	4.42105	3.52632	4.57895	4.89474	4.52632	5.05263	10.0526	27.7368	51.5263	60.5789	57.6316	87.5654
	1179	87.4163	85.9788	75.3538	59.3538	47.3538	35.4788	33.6038	33.7913	28.2288	87.085								1169	96.8	100.556	94.8889	93.2778	93.7778	84.5556	71.5556	52.3333	45.3889	92.4444								1291	3.36842	3	4.05263	3.84211	5.10526	2.78947	8.31579	27.7368	53.0526	59.8947	58.6316	88.798
	1188	85.9737	85.2237	73.7862	59.4737	49.2237	36.5362	33.3487	33.5362	30.8487	86.0182								1178	95.4	98	94.2222	93.4444	90.8333	81.3889	69.2778	49.9444	41.9444	89.4444								1301	3.52632	3.52632	5.47368	4.63158	3.89474	3.26316	11.7895	26.7895	51.8421	59.2632	60.6316	87.8726
	1197	84.4062	83.5937	72.9687	60.7812	47.2812	34.7812	34.6562	32.7187	30.6562	84.4659								1188	99	98.7222	94.2778	91.1111	92.9444	81.7222	69.1667	50.3333	42.0556	93.1667								1311	5.84211	2.89474	3.63158	4.57895	3.84211	2.47368	10.5263	25.8947	51.4737	60.0526	60.2632	86.5262
	1207	86.0886	87.0261	76.2136	60.8386	48.0261	34.2136	34.0886	31.7761	29.2136	86.9488								1197	98.3	101.222	96	94.2222	93.5	84.4444	70.7222	50.6667	43.1667	93.5								1322	4.26316	4.42105	2.78947	4.42105	4.68421	4.47368	8.57895	26.2632	51.5263	60	59.7368	88.6798
	1216	84.771	85.521	77.396	58.9585	47.7085	33.396	34.5835	32.7085	26.5835	85.5786								1206	98.8	102.167	95.6111	95.2222	94.2778	84.3889	71.3333	49.8889	42.3889	93.2222								1332	5	4.57895	4.05263	5.10526	3.42105	4.42105	9	26.3158	52.0526	59.6842	58.4737	87.4913
	1225	84.5784	84.5784	73.5784	58.0784	45.8284	34.7034	33.7034	30.8909	24.3909	85.0276								1215	95.7	100.833	97.1667	93.9444	95.5556	84.6667	70.8333	51.6667	43.3333	94.2778								1342	5.57895	3.26316	3.10526	3.15789	3.57895	3.94737	10.6316	26.3158	51	59.7895	59.0526	87.0134
	1234	85.3858	88.0733	73.4483	56.3858	46.0733	35.6358	31.1358	30.0733	26.3858	87.1161								1224	99.2	102.667	98.5556	95.5556	94.5	85.7778	71.3333	51.1667	43.9444	95.3889								1352	4.68421	2.78947	4.42105	4.68421	3.63158	4.15789	11.0526	24.6842	49.8421	59.8947	57.7895	88.8249
	1244	83.6932	84.8807	74.0057	58.0057	44.8807	35.1932	31.6307	31.0057	26.0682	84.7446								1234	96.7	100.778	95.3333	93.7778	94.0556	81.6111	71	49.0556	40.7222	91.6111								1362	5.10526	3.52632	3.78947	4.63158	3.57895	3.42105	9.52632	27.0526	49.5263	58.6842	57.3684	86.768
	1253	85.8131	85.9381	74.0631	60.0631	44.7506	34.0006	30.9381	29.5631	23.8756	86.287								1243	97.1	102.944	95.1667	94	93.3889	83.3889	71.2222	49.2778	41.4444	91.8889								1372	4.42105	4.10526	3.94737	4.05263	3.63158	3.84211	8.89474	25.8947	49.8421	57.4737	57.6316	88.1058
	1262	84.933	82.433	72.9955	57.9955	43.1205	33.058	30.808	28.933	25.4955	84.1583								1252	96.8	102.056	95.7222	93.7778	92.8333	82.3333	70.6111	51	42.0556	93.7778								1383	4.10526	4.57895	5.15789	3.31579	4.36842	3.15789	9.15789	24.4737	51.1579	58.9474	57.8421	86.2594
	1272	83.8029	85.4904	74.4279	58.6779	45.8029	32.8029	29.8029	29.5529	23.8654	85.0939								1261	97.9	103.833	94.7222	94.6111	92.6667	84.5	69.3333	49	40.2778	92.5556								1393	5.42105	2.89474	3.31579	4.15789	4.52632	2.52632	9.26316	25.0526	49.2105	59.2105	57.7368	87.0709
	1281	83.8604	85.4229	74.0479	57.6729	43.6104	33.9854	31.9229	29.5479	27.4854	85.0889								1271	98.8	101.778	94.1667	95.1667	92.1667	81.1667	69.0556	49.7778	40.2222	91.1111								1403	4.47368	4.10526	4.78947	4	4.73684	4.57895	8.15789	24.1579	49.6316	58.1053	57.7895	87.0666
	1290	84.7303	84.4803	72.4178	57.1053	43.7303	32.2303	31.8553	30.5428	27.0428	85.0537								1280	97.2	99.0556	94	93.6111	92.6111	83	69.3333	47.2222	39.6111	90.8333								1413	4.36842	3.89474	3.63158	3.52632	4.05263	3.36842	8.73684	22.3684	48.2632	57.7368	55.6316	87.036
	1299	86.8502	82.7877	74.8502	56.1627	44.2252	33.3502	28.4127	29.4127	26.9752	85.2611								1289	99.4	101.444	96.7778	95.7778	93.8889	82.5	70.5	50.6111	40.3889	92.5556								1423	2.94737	3.94737	4.26316	4.89474	5.47368	3.36842	8.10526	25.8947	47.5789	57.3158	56.8947	87.2159
	1309	84.3451	83.1576	74.2201	57.4076	43.4076	31.8451	28.9076	28.2826	25.5326	84.2246								1298	100.3	98.6667	93.0556	91.4444	91.3333	81.7222	67.5	47.2222	39.7778	89								1433	3.36842	4.15789	3.89474	4.26316	3.47368	4.63158	7.68421	23.4211	48.1579	57.8421	57.4737	86.3169
	1318	84.2775	83.215	72.34	57.0275	43.34	30.34	30.09	28.715	24.1525	84.2197								1307	99.3	98.6667	94.3889	92.5556	91.7778	81.9444	68.4444	46.6111	39.7778	91.3333								1444	4.68421	3.10526	4.47368	4.89474	5	4.10526	7.78947	24.0526	47.4211	57.4211	56.7368	86.3126
	1327	83.2724	84.8974	75.4599	56.1474	45.1474	30.7724	29.3974	27.2724	23.7724	84.5485								1317	99.1	101.444	96	93.5	92.5	83.1111	69.6667	47.8333	39.1111	92.8889								1454	4	2.78947	3.42105	3.63158	4	3.73684	8.05263	22.4737	49.2105	57.1579	57.6842	86.5978
	1337	84.4548	85.7673	72.3923	55.1423	44.7673	31.2673	29.6423	28.3298	23.2048	85.5447								1326	100.6	99.8889	95.1667	91.5	91.8889	82	68.3333	46.9444	35.7778	90.7222								1464	4.31579	3.52632	3.89474	3	4.94737	2.78947	10.3684	22.9474	47.9474	56.1053	55.6842	87.462
	1346	84.0122	83.2622	72.8247	55.3872	42.4497	29.5747	29.1997	28.1372	21.2622	84.1138								1335	98.1	100.278	94.7778	92.6111	92	80.2222	65.7222	45.6111	37.1111	90.3889								1474	4.63158	3.73684	3.57895	3.42105	3.84211	2.94737	7.73684	22.9474	46.6842	54.5789	55.7368	86.2208
	1355	83.3197	84.5697	71.8822	57.1322	41.6322	32.0072	30.1947	27.8822	22.5697	84.4123								1344	98.6	100.667	95.5556	93.7778	93.1667	82	68.7778	46.5556	36.3889	91.7778								1484	4.94737	5.15789	4.10526	4.36842	4.94737	2.21053	9.94737	22.5789	48.5789	54.2105	55.5789	86.4797
	1364	84.7521	82.6896	71.1896	53.2521	41.0021	31.1271	28.3146	28.5021	20.5646	84.195								1353	99.5	100.444	94.7222	92.4444	93.0556	81.5556	66.5556	46.7222	37.0556	91.6667								1494	4.68421	3.52632	1.36842	3.94737	4.89474	5.26316	8.47368	21.5263	46.5263	55.5263	55.3158	86.2912
	1374	84.3095	83.3095	72.497	55.5595	41.997	29.747	28.997	26.3095	19.3095	84.281								1363	98.8	100.111	93.7778	92.3333	90.9444	82.1667	66.0556	45.5	36.7222	90.7778								1505	5	2.84211	3.63158	4.15789	4.31579	2	7.05263	22.2105	45.1053	54.6316	56.3684	86.3659
	1383	85.4919	83.8669	70.6794	54.9919	41.0544	29.3044	29.4294	27.8669	21.3044	85.1256								1372	98.5	100.889	93.8889	91.6667	92.3333	80.7778	68.5	47.4444	38.2222	89.9444								1515	2.26316	2.36842	4.31579	3.94737	4.36842	4.26316	7.26316	23.5789	46.1579	54.5789	55.4211	87.0984
	1392	83.6118	82.8618	71.9243	53.9868	41.2368	30.1743	26.1118	24.4868	21.6118	83.7251								1381	98.6	100.889	94.3333	93.6111	91.9444	81.8333	65.5556	46.1667	35.7222	91.2222								1525	4.36842	3.21053	3.52632	4.10526	4	2.31579	7.57895	22.3158	45.8421	54.9474	53.1053	85.8836
	1402	85.6067	83.6067	71.7942	54.5442	40.4817	28.1067	27.2317	25.8567	17.9192	85.0551								1390	99.3	100.444	94.6667	92.8333	91.6111	80.9444	65.9444	45.2222	36.1111	90.9444								1535	4.73684	5.10526	3.42105	3.89474	4.10526	3.36842	6.89474	20.3158	45.5789	54.6842	55.7368	87.0372
	1411	83.4141	85.1641	71.1016	53.0391	38.8516	30.4766	26.6016	26.9766	18.8516	84.7467								1399	99.1	98.8889	93.2778	91.7778	90.8889	80.1111	64.8333	44.5	35.2222	88.8889								1545	4.31579	2	3.84211	3.36842	4.68421	3.78947	7.31579	21.4737	46.3158	53.5789	54.8947	86.7698
	1420	84.534	82.9715	71.9715	56.159	40.409	26.9715	27.3465	24.7215	22.534	84.226								1409	101.1	100.556	95.3333	94.6667	91.3889	81.7778	67.2778	45.3333	37.2222	92.0556								1555	4.05263	3.52632	3.94737	3.52632	3.47368	3.57895	7.89474	21.2632	45.2632	54.3684	54.1053	86.3181
	1429	85.3415	83.154	72.0915	52.529	39.3415	28.0915	26.529	24.779	21.154	84.7065								1418	99.5	100.056	96.0556	92.7778	93.3333	80.6667	67.0556	43.8333	36.6667	93								1566	3.73684	4	3.26316	3.63158	3.63158	2.73684	6.31579	20.1579	45.2632	55.3158	53.2632	86.7349
	1439	84.3364	82.7739	70.0239	51.7114	38.2114	27.4614	27.6489	24.1489	19.7114	84.0341								1427	98.1	99.1667	95.2222	91.8889	92	80.5556	66.8889	43.2222	34.7778	90.7222								1576	4.42105	3.21053	3.89474	3.57895	4.63158	3.68421	7.36842	19.8947	43.2632	53.4211	52.8947	86.1517
	1448	81.6438	83.2688	68.7688	50.7688	39.3313	27.7688	27.2688	23.1438	19.1438	82.9673								1436	98.4	100.111	96.1111	93.2778	94.2778	82	65.7222	44.6111	34.3333	92.8333								1586	4.15789	2.89474	3.73684	4.05263	4.52632	2.57895	7.63158	19.8947	43.8947	53.3158	53.2632	85.2263
	1457	83.8887	84.0137	71.6387	53.2637	39.7637	27.1387	25.7012	24.5762	19.9512	84.4186								1445	99.7	100.333	94.5	93.0556	91.3889	81.5	66.6667	44.8333	35.1111	90.3333								1596	3.47368	3.47368	2.84211	3.73684	4	3.36842	7.63158	19.4211	45.3684	53.3684	51.3684	86.4852
	1467	84.8211	84.1336	68.9461	51.5711	38.8211	26.6336	26.7586	24.5711	19.8836	84.9295								1455	97.8	99	94.6111	92.3889	91.5	81.6667	66.0556	44.7778	34.9444	91.3333								1606	3.94737	3.26316	3.63158	2.84211	3.31579	2.47368	6	19.4737	41.3158	52.8421	53.7895	86.9283
	1476	82.2535	82.2535	69.7535	52.191	38.7535	27.2535	27.441	23.1285	16.941	82.7704								1464	97	101	96.0556	95.8333	93.3333	82.8889	68.3889	44.5	34.6667	93.9444								1616	3.21053	2.78947	3.68421	4.10526	4.05263	1.94737	7	20.2632	44.6842	52.1579	52.6842	85.0556
	1485	83.1234	82.2484	72.1859	52.1234	38.2484	25.5609	23.4984	23.2484	19.3734	83.1902								1473	98.7	99.0556	95.2222	92.9444	91.5556	81.2222	65.4444	44.1111	33.6111	93.5								1627	3.78947	4.15789	3.26316	3	3.78947	2.31579	6.36842	20.2105	42.5263	51.7368	52.4211	85.4197
	1494	82.7433	82.4308	69.7433	51.6183	36.1183	26.2433	24.9933	23.9933	18.3058	83.0943								1482	99.8	98.9444	95.2778	91.8889	93.0556	77.9444	65.5556	43.1111	32.7778	90.3889								1637	4.21053	2.78947	3.42105	4	4	3.42105	6.52632	19.3684	43.2105	51.6842	52.1053	85.3365
	1504	82.9882	82.6757	69.8632	51.1132	37.9257	25.3632	23.5507	23.3632	16.6132	83.332								1491	100.3	98.6111	92.9444	91.3333	90.5	80.0556	65.0556	41.2222	32.5	88.7222								1647	2.42105	3.78947	4.47368	4	3.47368	1.21053	6.78947	19.2105	44.1579	53.0526	52.8947	85.5427
	1513	82.2957	81.7332	67.9207	51.3582	36.9832	25.3582	23.4832	21.2332	19.2957	82.5383								1501	95.8	96.3333	92.6667	92.5556	90.1667	79.2778	64.1111	42.2778	33.0556	90.1111								1657	3.26316	3.84211	2.21053	3.21053	3.52632	2.78947	6.36842	18.2105	43	51.9474	51	84.8542
	1522	82.8531	83.9781	68.9156	50.7281	38.1656	25.2906	24.9156	22.8531	16.1656	83.8986								1510	98.7	98.2222	94.9444	93.2778	91.2222	79.1667	64.7222	43.0556	33.9444	90.4444								1667	4.42105	3.89474	2.57895	3.94737	4.26316	2.52632	6.94737	17.8947	40.7895	52.7368	51.6316	86.0342
	1531	83.848	81.6605	68.348	49.598	37.6605	25.848	23.5355	22.5355	17.9105	83.2565								1519	99.4	100.278	94.9444	93.4444	91.5	80.3889	65.6667	42.6111	33.2222	91.2222								1677	3.89474	3.26316	4.31579	3.78947	2.94737	2.68421	5.89474	19.3684	41.8421	50.8947	51.1579	85.4772
	1541	82.9679	81.9679	69.0304	49.0304	36.1554	25.2179	24.7179	22.7179	15.3429	82.9785								1528	99.1	101.444	95.1667	94.6111	92.9444	80.5556	65.9444	43.7222	33.4444	90.7778								1688	3.36842	3	1.94737	2.21053	2	3.42105	5.57895	19.9474	41.2105	50.8421	50.3158	85.2361
	1550	80.7128	83.7128	68.4628	49.7128	37.1503	25.2753	24.2128	20.9003	15.3378	82.7309								1538	99.9	101.167	95.6667	92.5	92.1111	79	65.1667	42.8333	32.4444	91.3333								1698	3.05263	2.10526	3.63158	2.84211	3.89474	3.73684	5.68421	17.0526	41.3158	50.9474	50.7895	85.0213
	1559	83.5202	81.5202	69.4577	49.2077	34.8327	23.9577	23.8952	22.7077	17.2077	83.0293								1547	99.4	99.3889	94.7222	91.5	90.6667	78.5556	62.8333	41.5	30.9444	90.1667								1708	3.47368	3.36842	3.15789	3.31579	3.10526	2.78947	5.94737	18.2105	41.2632	50.8947	49.7368	85.2802
	1569	82.9526	79.8901	68.9526	50.3901	36.0776	23.7651	24.2026	20.9526	15.3276	81.9625								1556	98.6	99.3889	93.8889	92.3333	93.1667	79.6111	65.6667	42	31.4444	88.0556								1718	4.57895	2.68421	3.31579	4	3.15789	2.42105	7.52632	16.2632	40.2632	49.7368	49.4737	84.3548
	1578	81.385	80.76	70.0725	49.5725	35.3225	24.51	22.135	22.51	18.1975	81.6238								1565	98.5	98.0556	92.0556	91.4444	90.0556	78.3333	61.7778	38.8889	30	88.6111								1728	3.31579	1.57895	2.94737	3	1.89474	3.10526	5.78947	17.6316	42.0526	51.1579	52.4211	84.0611
	1587	83.9425	81.13	66.505	48.9425	34.6925	25.88	22.9425	21.0675	15.38	83.0449								1574	98.1	98.7778	94	91.2222	91.0556	79.9444	62.6667	42.5556	31.7778	90.3889								1738	3.89474	3.21053	3.94737	3.52632	2.31579	3.47368	6.57895	17.9474	39.7368	49.8421	48.5263	85.2936
	1596	83.1249	83.0624	68.1874	49.3749	33.3124	22.9999	22.1874	21.8124	13.1249	83.586								1584	98.7	97.8333	94.0556	92.4444	91.8333	79.1111	63.3333	41.0556	31	89.7778								1749	4.84211	1.78947	2.84211	4.26316	3.10526	4.10526	5.42105	18.1579	41.4211	49.0526	49.9474	85.763
	1606	82.4323	83.2448	69.3073	48.9948	35.0573	23.9323	21.9323	19.9323	16.1198	83.3384								1593	97.9	100.111	96.3333	91.2778	91.4444	79.3333	62.6667	41.7222	31.3889	90.6667								1759	3.42105	3.36842	1.94737	3.47368	3.52632	2.31579	7.15789	17	39.5789	49.5263	49.6842	85.5482
	1615	81.6772	82.3647	66.6147	48.4897	32.9272	25.1772	22.5522	19.9897	15.9272	82.5446								1602	98.6	99.0556	94.3889	90.6111	91.5556	77.7778	64.7222	40.3889	31	89.8889								1769	3.94737	2.42105	3.15789	3.84211	2.94737	2.73684	6.31579	17.7368	41.0526	50.5263	50.4737	84.8597
	1624	82.1096	80.7346	65.9221	49.5471	35.3596	23.1721	21.1096	20.2971	12.1721	81.9632								1611	98.4	98.9444	94.3889	92.8333	90.3333	78.6111	63.5556	40.8333	30.6667	90.2222								1779	3.78947	4.10526	3.21053	3.21053	3.73684	3.63158	6.31579	17.2105	41.3158	48.9474	50.5263	84.3555
	1634	81.667	79.917	67.792	47.9795	35.792	23.8545	21.9795	20.292	16.667	81.3515								1620	98.5	97.3889	90.5	89.7222	89.3889	76.7778	59.5	38.7222	28.5	86.9444								1789	4	3.10526	2.73684	2.73684	2.36842	3.63158	5.42105	16.7895	41.3684	49.5789	49.6842	83.8249
	1643	82.8494	80.9119	67.3494	48.4119	32.7244	21.7869	21.9119	19.7869	10.2869	82.4084								1630	97.5	99.2778	93.5556	92.7778	91.6111	78.6667	64.3889	40.6667	29.1667	91.2778								1799	4.42105	2.89474	1.68421	4.84211	4	2.63158	6.05263	16.8947	39.2632	48.7368	47.9474	84.7416
	1652	81.8443	82.9068	69.2193	47.8443	33.2818	23.2193	20.3443	19.3443	12.0318	82.8889								1639	99.2	102.889	95.3333	94.7778	92.5	80.2778	63.8889	41.7778	31.5556	93.0556								1810	3.63158	3.21053	1.73684	3.36842	3.42105	2.42105	5.26316	17.9474	40.1579	47.6842	48.6842	85.1584
	1661	82.7768	80.7143	66.2143	46.2143	31.8393	21.1518	20.7143	17.3393	12.9643	82.2772								1648	95.3	99.2222	93.8333	93.3889	90.8333	77.8333	62.3889	41.1111	29.7778	91.1667								1820	2.10526	3.31579	3.36842	3.10526	3.52632	2.63158	6.05263	16.8421	38.8421	49.4737	48.3684	84.6278
	1671	82.4592	80.8967	66.9592	46.9592	33.5217	22.2717	20.6467	19.8342	12.7092	82.2116								1657	98.3	100.222	93.7222	94.5556	90.7778	79	62.1111	41.2778	29.6111	91.1111								1830	4.78947	2.47368	2	3.31579	2.15789	2.84211	5	15.5263	38.8421	47.8947	48.4737	84.5709
	1680	80.8916	80.2666	66.9541	47.4541	33.3291	22.7666	20.8916	18.8291	14.2041	81.1447								1666	100.2	101.389	96.2778	93.7778	93.1111	79.6667	62.5556	40.7778	30.3889	91.5556								1840	3.21053	2.36842	2.21053	3.31579	2.63158	1.63158	4.15789	16.6316	39.0526	47.5263	48.5263	83.6455
	1689	82.574	80.824	65.574	46.699	31.1365	21.074	20.324	19.0115	14.449	82.232								1676	97.5	100.111	95.3889	93.2778	92.1667	79.1111	61.7222	40.3889	29.2222	91.1111								1850	3.63158	4	2.47368	2.63158	4	2	4.63158	16.4737	38.8421	47.6842	47.5263	84.5886
	1699	81.1939	82.4439	66.4439	46.7564	32.3814	22.5689	18.5064	18.6939	12.3189	82.3484								1685	97.7	99.8333	95.0556	92.2778	91.7222	79.1667	63.6667	38.0556	28.1111	91.5								1860	3.05263	3	3.36842	2.36842	2.63158	3.57895	5.31579	15.3158	38.8947	45.9474	47.6842	84.6896
	1708	81.8138	81.7513	67.0638	46.6263	32.0638	21.4388	20.5638	18.3763	13.1263	82.3132								1694	98.7	100.167	93.6111	91.7778	91.2778	78.6667	63.3333	39.5	30.1111	91.8889								1871	2.42105	3.31579	2.63158	3.31579	2.47368	2.52632	4.78947	15.8421	37.8421	47.7895	48.1053	84.659
	1717	80.0587	80.7462	65.4962	45.4337	31.2462	19.4337	19.8712	19.2462	13.7462	80.9733								1703	98.4	98.8333	93.7778	93.2778	90.3889	76.7222	61.4444	38.2222	27.0556	89.6667								1881	3.89474	3.15789	2	4	3.05263	2.31579	3.84211	15.5789	37.3684	46.3158	48.3684	83.4968
	1726	80.8036	80.2411	66.1161	44.7411	31.1786	22.8661	19.8036	19.6786	11.8036	81.0897								1712	97	97.7778	96.1111	92.3333	92.5	77.0556	60.6111	38.8889	27.6111	91.3333								1891	3.31579	3.05263	2.47368	2.94737	1.21053	2.84211	6.52632	14.6316	37.3684	46.4211	47.1579	83.5978
	1736	80.736	82.2985	65.611	47.611	30.986	21.486	18.7985	16.986	14.236	82.0556								1722	99.4	100.611	94.0556	91.7778	90.9444	78.2778	61.7778	37.2222	27.5	88.8333								1901	3.52632	3.42105	1.89474	3.52632	3.57895	1.42105	5.36842	15.1579	38.3684	46.8421	47	84.4356
	1745	79.231	79.4185	65.2935	46.731	32.5435	19.7935	19.106	18.106	12.606	79.9269								1731	95.3	99.6667	92.3333	90.8889	89.1111	76.7778	60	36.6111	27.5556	87.7778								1911	3	3.36842	3	2.36842	1.42105	3.21053	5.42105	15.1053	37.8947	46.3684	45.6842	82.5892
	1754	81.6634	79.6634	66.7884	45.7259	31.7884	20.5384	20.4134	17.9759	11.5384	81.2266								1740	97.2	99.4444	95.2222	93.2778	89.9444	79.8333	62.0556	37.3889	27.5556	89.4444								1921	2.26316	3.68421	2.15789	3.52632	3.10526	2.57895	5.73684	15.5263	37.7368	46.7368	46.1053	83.7165
	1763	80.3458	79.2833	66.5333	45.2833	30.2833	20.9083	19.0958	16.9083	11.9083	80.4025								1749	98.6	100.722	93.7222	91.5	91.1667	78.4444	60.3333	36.6667	25.8889	90.6111								1932	2.68421	3	2.31579	3.47368	3.68421	2.57895	6.36842	14	36.6842	45.2105	46.8421	83.0017
	1773	80.4032	80.2157	65.5907	45.7782	30.5282	20.5282	17.7782	18.3407	10.6532	80.883								1758	97.7	99.7222	93.2222	92.9444	90.1111	77.6111	61.1111	36.8889	27.8889	89.8333								1942	4.26316	2.05263	3.05263	2.42105	2.05263	2.47368	5.84211	14.4737	36.2632	45.6842	45	83.4185
	1782	80.9606	80.5856	65.2731	43.9606	30.3981	19.8981	18.4606	18.0856	11.9606	81.3331								1768	97.5	99.8889	91.8889	91.5556	89.4444	76	60.8889	36.5	26.6667	89.8889								1952	4.52632	4.57895	2.57895	3.21053	3.78947	3.15789	6.42105	14.7368	36.5263	45	45.7368	83.8089
	1791	80.768	79.9555	64.5805	44.7055	29.4555	19.768	19.768	16.018	9.45552	80.9338								1777	98.3	98.4444	94.1667	92.8889	91	77.5	59.7778	37.1111	27.1667	91.2778								1962	3.63158	2.47368	2.84211	3.84211	2.73684	2.15789	5.94737	15.2105	36.5789	44	47.6316	83.4625
	1801	81.7629	80.3254	63.2004	43.6379	28.6379	18.9504	16.7004	17.2004	11.5754	81.5963								1786	96.2	100.556	93.3333	91.9444	90.6111	79.2778	60.5556	37.0556	25.8889	91.2222								1972	1.84211	3.42105	2.84211	2.63158	4.63158	0.842105	6.42105	15.1579	34.3158	45.4737	46.2632	84.0372
	1810	81.4453	80.1328	64.1953	46.5078	29.8828	19.2578	17.8828	17.0078	11.6953	81.3486								1795	97.6	98.1667	91.9444	90	88.8333	75.4444	57.1111	34.5556	25.5556	88.7222								1982	2.52632	3.47368	2.31579	3.10526	2.47368	2.94737	5.42105	13.8421	35.7368	45.5789	45.3684	83.8224
	1819	80.2528	81.1278	64.3778	43.0028	27.8778	20.0653	17.2528	17.5653	11.5028	81.2527								1805	98.6	97.8889	94.2222	90.8889	90.7778	76.5	58.1111	35.7778	24.3889	87.5								1993	3.26316	2.31579	2.84211	3.36842	3.57895	2.78947	5.15789	14.3684	35	43.0526	45.7895	83.7392
	1828	78.9977	79.4977	63.9352	42.9977	27.9977	18.7477	17.9977	15.6852	11.1852	79.8521								1814	95.8	100.833	95.2778	91.9444	90.5	78.3333	59.2222	35.2222	27.2778	88.7222								2003	4.47368	2.57895	2.63158	3.94737	3.36842	2.78947	5.94737	15.7368	36.0526	45	44.1053	82.5244
	1838	79.6801	78.8051	62.7426	42.8676	28.8676	18.4301	18.8676	16.2426	11.1801	79.8472								1823	97.3	98.5	93.1111	90.3333	90.1667	76.5	59.0556	32.6667	23.5556	87.9444								2013	3.36842	3.47368	2.94737	2.15789	2.52632	3	4.73684	13	34.3158	45.4737	44.3158	82.5201
	1847	80.675	79.925	63.1125	43.2375	28.425	18.425	17.05	16.4875	10.175	80.8738								1832	98.6	98.8333	93.6111	91.8889	90.3889	76.4444	59.1111	34.0556	24.9444	90								2023	3.05263	3.94737	2.89474	3.21053	3.36842	2.78947	4.36842	13.7368	35.6316	44.1579	44.7368	83.4105
	1856	80.9824	80.9199	64.6699	43.4824	29.7324	18.6074	18.2949	16.7324	14.0449	81.506								1841	100.1	98.7222	94.0556	91.0556	89.6111	77.0556	57.1667	33.0556	25.0556	87.7778								2033	3.78947	3.68421	2.89474	3.36842	1.78947	4	4.15789	12.8947	34.8421	44.8947	44.4211	83.9589
	1866	77.3523	79.6648	64.8523	43.7273	28.5398	18.1023	18.5398	16.4148	13.3523	79.1345								1851	99.2	98	94.5556	91.1667	90	76	59	33.1111	24.3889	87.6111								2043	1.21053	2.26316	3.15789	3.52632	2.78947	1.78947	4.68421	13.1053	34.3158	43.8421	45.3684	81.9019
	1875	78.7847	80.8472	62.7222	42.5347	28.3472	17.8472	16.0347	15.7847	12.7847	80.4039								1860	99.3	99.5556	92.7778	90.8333	90.2222	76.9444	58.9444	31.6667	24.6667	89.4444								2054	2.05263	2.10526	3.05263	3.52632	3.31579	2.52632	4.57895	12.9474	33.7368	43.6316	44.6316	83.0029
	1884	79.4046	79.3421	63.1546	42.5921	28.4046	18.7796	17.4671	16.7796	11.9046	79.9742								1869	99.4	98.5	93.5556	92.5	90.4444	75.1111	55.9444	32.1667	24.4444	88.3333								2064	3.52632	3	1.52632	2.42105	3.47368	2.47368	4.42105	13.1579	34.0526	41.5789	44.2105	82.6302
	1893	80.0871	78.5246	63.4621	42.6496	28.1496	17.7746	16.8371	15.1496	10.8371	79.9085								1878	97	99.5	94	91.3889	90.7222	76.9444	58.1667	34.5	25.3333	89.1667								2074	4.26316	2.63158	2.42105	1.68421	2.26316	1.84211	3.94737	13.9474	33.1053	43.4211	44.1579	82.5733
	1903	80.832	79.832	62.7695	42.6445	25.8945	16.457	15.332	16.5195	10.8945	80.9048								1887	99.8	99.6111	94.5556	91.7778	90.5	76.9444	58.8333	32.6111	25.2778	88.8889								2084	3.84211	3.73684	2.26316	3.26316	2.78947	1.89474	5.31579	12.0526	33.9474	43.2632	42.7895	83.4374
	1912	79.6394	79.2019	65.5769	41.6394	28.2644	18.9519	17.6394	16.8269	10.2019	80.02								1897	97.4	99.3889	94.2222	92.6667	90.3889	76.5	57.2778	30.7778	24.3889	88.7778								2094	2.57895	3.15789	2.05263	3	1	2.26316	4.73684	12.8947	33.3684	41.7368	43.6842	82.67
	1921	79.9468	81.0718	64.5093	41.8843	28.7593	18.1343	17.8218	15.5718	10.6343	81.077								1906	100.4	99.1667	94.2222	91.0556	87.6111	75.6111	58.1111	31.8333	22.5	88.9444								2104	3.42105	2.05263	2.15789	2.73684	2.10526	2.63158	5.84211	11.1579	33.7895	41.2105	41.8421	83.5868
	1931	80.3167	79.3792	63.6917	41.0042	25.9417	17.5667	16.1917	18.0042	10.5042	80.4349								1915	100	99.4444	95.4444	92.1667	90.5556	75.8333	58.0556	31.9444	24.1667	89.8333								2115	4.05263	1.47368	3.42105	2.31579	1.31579	1.63158	5.42105	13.3684	31.4211	43.7895	42.6842	83.0299
	1940	81.6241	76.8741	62.6866	42.7491	26.0616	18.4366	16.4366	15.9991	10.8741	79.8535								1924	97.8	98.2778	93.0556	91.9444	88.7222	75.1667	57.4444	30.7222	22.2778	85.6111								2125	3.73684	2.78947	1.10526	2.42105	3.42105	2.05263	6.10526	13.1579	33.6316	43.1053	43	82.5256
	1949	79.1815	78.8065	61.4315	40.244	26.494	17.5565	17.869	15.5565	9.43152	79.6058								1933	97.8	99.1667	93.1111	91.0556	90.8889	76.6667	57.8333	32.1667	23.3333	88.1667								2135	3.10526	3.68421	2.42105	3.15789	2.94737	2.31579	5.31579	11.8421	32.7368	42.1579	42.4737	82.3108
	1958	79.6764	79.0514	61.8639	42.3014	26.9889	18.9264	15.6764	14.3014	10.0514	79.965								1943	98.4	101.389	95.3333	91.9444	91.6667	77.2778	58.4444	32	23.8333	88.5								2145	3.36842	2.84211	2.63158	3.36842	1.78947	2.73684	5.68421	12.1053	32.1579	41.8947	43.1053	82.6223
	1968	79.5463	77.2963	61.6713	42.0463	26.2963	17.7338	15.7963	16.1088	8.73385	79.0499								1952	100.4	100.167	93.8333	90.9444	90.5	75.8889	57.2778	31.6111	22.3889	87.5								2155	3.31579	3.10526	1.47368	2.63158	3.15789	1.94737	4.73684	12	31.5789	40.7895	42.8421	81.8285
	1977	79.8538	76.6663	62.7913	40.7288	27.1663	17.0413	16.6038	15.6038	8.72876	78.8932								1961	98	99.7222	94.1111	91.1667	90.3333	75.6667	56.8333	31.2222	22.9444	88.7222								2165	3.42105	2.52632	2.63158	3.10526	2.47368	3.36842	6	12.1053	32.0526	41.7895	42.1053	81.6926
	1986	81.1612	77.7862	63.6612	40.5987	26.7862	16.4112	14.7862	15.2862	5.59867	80.0715								1970	100.9	98.7778	94.4444	90.1667	89.9444	75.7778	57.8889	31.5556	21.7222	88.5556								2176	3.73684	3.05263	3.15789	3.26316	2.21053	2	6.21053	9.94737	33.5263	42.2105	40.6316	82.7147
	1996	79.0311	80.5936	61.4686	40.7186	26.2186	16.2186	14.9686	13.1561	7.40608	80.4003								1979	98.8	99.8333	94.5556	92.0556	90.4444	76.5	57.1667	31.7222	22.3889	88.8889								2186	3.05263	2.89474	2.47368	2.68421	2.36842	2.42105	5.26316	12.3158	31.1053	41.6316	41.3158	82.9999
	2005	78.651	77.651	61.651	40.8385	24.4635	16.151	15.901	13.7135	8.901	78.7874								1989	98.2	98.5	93.5556	90.9444	89.7778	74.7222	57.5	30.5	22	88.7778								2196	2.89474	2.05263	2.10526	2.31579	2.10526	1.78947	5.21053	11.3158	31.8421	40	41.3158	81.6008
	2014	78.0834	77.0834	63.2084	39.5209	26.3959	15.0834	14.3334	15.2084	9.14591	78.2363								1998	100.9	98.7778	94.7778	90.1667	89.8333	75.5556	57.1111	30.9444	23	88.9444								2206	3.68421	2.84211	2.42105	2.47368	2.47368	2.31579	5.36842	11.7368	31.7368	39.7368	41.2105	81.1229
	2023	78.5158	78.3283	60.2033	39.9533	25.7658	16.0158	15.3908	15.2658	9.01582	79.0506								2007	97.8	99.7222	92.2778	90.6667	90.6667	75.8333	56.0556	31.5556	23.6667	89.7222								2216	3.42105	3.05263	3.36842	2.89474	2.68421	1.15789	5.05263	11.1053	30.4737	40.5789	40.0526	81.8291
	2033	78.5732	79.0107	61.3857	41.8857	25.6357	16.0107	14.0107	14.3857	9.26073	79.4097								2016	98	99.7222	93.1111	92	90.6667	75.5556	55.7778	30	21.1667	88.9444								2226	3.42105	3.47368	1.63158	4.05263	2.68421	1.31579	4.21053	11.3684	30.3684	40.5789	40.9474	82.1406
	2042	78.7556	77.3806	60.1306	40.2556	24.0056	15.9431	14.6306	12.9431	8.44314	78.7069								2025	100.4	97	93.3333	90.8889	89.6111	74.7778	56.6667	31	22.0556	86.6111								2237	4.31579	2.94737	2.63158	4.21053	3.63158	2.84211	3.10526	11.0526	31.0526	39.9474	41.4737	81.5311
	2051	79.3131	76.1256	61.3131	39.4381	23.4381	15.8131	13.9381	14.7506	10.1881	78.3683								2035	97.6	97.6111	92.7778	90.8889	90.0556	75.7778	56.2222	29.9444	22	86.6667								2247	2.73684	1.89474	2.42105	4.42105	2.05263	1.10526	3.84211	11.3158	30.7368	40.8947	41	81.2373
	2060	78.8705	78.8705	62.183	39.3705	24.683	15.933	15.8705	13.1205	9.05797	79.4859								2044	98.9	97.6667	93.2222	90	87.1667	73.1111	54.7778	29	20.8333	87.4444								2257	2.36842	2.52632	2.89474	2.21053	3.57895	1.89474	3.68421	9.36842	30.1053	39.6316	40.6316	82.2067
	2070	78.1779	77.5529	61.1779	39.3654	24.4904	16.4279	13.5529	14.5529	10.6779	78.5101								2053	99.4	97.5	93	89.4444	87.6111	73.2222	55.3889	28.8333	18.2222	86.1667								2267	2.21053	1.84211	1.73684	2.21053	1.47368	1.57895	4.36842	10.4737	30.0526	37.4211	38.2632	81.3603
	2079	76.4853	78.4228	59.1728	38.9228	21.7978	15.1103	13.1728	13.6103	6.42279	78.1107								2062	99.4	98.2778	93.2222	92.3333	91	73.5556	54.8889	29.8889	21.0556	87.7778								2277	2.26316	1.57895	1.78947	2.10526	1.36842	2.21053	4.26316	9.05263	31.3684	38.3684	39.5789	81.0139
	2088	79.6677	77.2927	60.9802	38.2302	22.5427	13.5427	14.0427	12.6677	6.9177	79.107								2072	102.4	98.6111	95.7778	91.9444	90.3889	74.2778	58.4444	30.5556	23.1667	89.1111								2287	1.05263	1.26316	2.47368	1.73684	2.10526	1.36842	4.26316	9.57895	30.8947	39	38.5789	81.8781
	2098	79.1626	77.1626	58.1626	39.7876	23.7251	15.2876	14.1001	13.1001	5.72512	78.7987								2081	96.1	97.7778	93.1111	90.2222	89.6667	73.9444	56.2778	29.6667	21.5	87.4444								2298	2.78947	2	1.73684	1.10526	2.63158	1.57895	4.10526	10.8947	29.1053	38	39.5263	81.6106
	2107	80.0325	77.72	60.22	37.22	22.2825	14.2825	13.97	12.845	7.84503	79.4915								2090	97	99.3889	94.2778	90.9444	90.3333	73.8889	54.8333	30.3333	20.5	87.4444								2308	2.68421	1.47368	1.05263	2.15789	1.84211	1	3.31579	9.84211	30	38.4737	36.7368	82.2116
	2116	78.0274	78.9024	60.5274	38.5899	23.9649	14.0274	14.4024	12.7149	7.02744	79.0922								2099	99.8	96.6111	91.7778	90	87.8333	72.6111	53.7222	28.1667	20.3889	87.8889								2318	2.42105	2.10526	2.21053	2.84211	2.10526	1.05263	4.15789	9.84211	30.1579	38.4737	39.5789	81.8652
	2125	78.5224	77.2724	59.6474	37.8974	22.5849	15.2724	12.7724	12.9599	7.83485	78.5411								2108	97.3	100	93.7222	91.7222	91.3333	74	55.6111	28.2222	20	87.6111								2328	1.89474	2	2.57895	2.26316	3.63158	0.842105	3.10526	9.78947	30.7368	38.5263	38.6842	81.3872
	2135	78.0173	75.7673	58.7048	37.8923	23.2673	15.0173	12.8923	11.2048	7.32976	77.5653								2118	97.3	99.6111	95.7778	91.8333	90.6111	76.1111	57.5	29.8889	20.7778	88.8889								2338	2.73684	2.26316	2.21053	1.10526	2	0.736842	3.21053	8	28.1579	38.1053	38.1053	80.5409
	2144	78.3872	78.0122	57.3872	36.8247	23.5122	14.6997	13.0122	12.5747	6.57468	78.8346								2127	95.9	96.6667	92.5556	89	88.1111	72.1111	54	26.6667	18.7778	86.3333								2348	3.05263	1.52632	1.47368	2.15789	1.84211	1.63158	4.05263	8.63158	29.8947	36.3684	37	81.6418
	2153	77.6321	77.2571	59.6321	37.6946	21.6321	16.0071	12.8821	12.5071	6.50709	78.1015								2136	98.7	98	92.4444	91.4444	88.6111	73.4444	56.1111	28.6111	19.4444	87.7778								2359	1.05263	2.63158	1.57895	2.42105	1.57895	1.47368	4.15789	8.73684	27.3158	37.3158	38.8421	81.006
	2163	79.1895	78.502	59.5645	37.9395	21.9395	14.9395	14.1895	11.5645	9.5645	79.4619								2145	100.2	96.6111	94.3333	92.0556	88.5	73.1667	54.8333	28	20	87.9444								2369	1.89474	1.47368	2.10526	0.736842	0.842105	0.789474	5.05263	10.1053	29.8947	36.4737	37.5263	82.1859
	2172	76.9969	77.3719	58.9344	37.4344	21.3094	14.0594	12.1219	13.4344	6.30941	77.8489								2154	99.7	97.6111	92.7222	91.4444	90.2778	74.2222	53.9444	28.8333	20.1111	87.1111								2379	3	1.73684	0.368421	2.63158	1.36842	0.789474	3.15789	8.31579	28.6842	36.7368	35.2105	80.7869
	2181	78.0543	76.6793	58.4918	36.8668	22.0543	13.8043	11.7418	11.4293	7.17932	78.026								2164	100.9	99.2222	93.8889	91.6111	89.5556	72.3889	54.6111	28.3333	20.2222	89.3333								2389	2.52632	2.15789	1.94737	2.42105	1.63158	1.47368	4.52632	9.84211	27.8947	38.2105	37.5263	80.9405
	2190	77.2367	76.6742	59.4242	37.9242	20.8617	14.9242	11.7992	12.9867	9.11174	77.6267								2173	98.7	97.7778	92.8889	91.4444	91.1667	72.7222	54.2222	27	17.3333	87.3333								2399	2.94737	1.57895	1.94737	2.10526	1.21053	1.63158	3.57895	9.31579	28.1053	36.0526	37.9474	80.5941
	2200	76.9816	77.7316	58.9191	36.9816	21.6691	13.6066	11.9816	10.8566	7.29415	78.0162								2182	97.6	98.1667	93.0556	91.3333	91.1667	73.4444	55.6111	28.0556	21.3889	88.5556								2409	2.15789	3.10526	2.47368	2.68421	2.78947	-0.263158	4.26316	9.31579	27.8421	36.6316	36.8947	80.9319
	2209	77.9766	79.3516	59.0391	35.7891	19.9766	14.9141	11.4766	11.8516	9.66406	79.2855								2191	95.1	97.6667	94.9444	91.2778	88.9444	73.8333	53.1667	28.5556	20.1667	88.8333								2419	2	3.89474	0.578947	3.05263	2.52632	1.47368	4.26316	9.15789	27.8421	34	37.4211	82.0329
	2218	76.659	76.5965	58.909	36.8465	19.659	13.784	11.7215	11.0965	10.3465	77.3085								2200	98.1	97.6111	92.7222	90.2778	89.3333	72	53.3333	27.4444	18.3889	87.6111								2430	2.26316	3.36842	1.63158	2.84211	1.94737	1.47368	3	8.68421	28.3684	37.2105	37.6316	80.3181
	2228	77.5289	74.5914	57.6539	36.9039	21.7164	13.9039	12.9664	12.4664	9.34138	76.7574								2210	100.3	98.9444	96.5556	91.6111	89.5	73.8889	54.2222	27.9444	19.1111	88.8889								2440	2.63158	1.47368	2.31579	3.68421	2.31579	1.15789	2.73684	8.26316	28.3158	35	35.9474	79.8401
	2237	78.7738	77.3363	57.9613	36.8988	21.2113	13.3363	12.6488	10.8363	9.8988	78.6942								2219	98.7	99.0556	93.8333	90.4444	88.2778	73.4444	53.1667	26.7778	18.6111	88								2450	1.47368	1.94737	1.36842	3.10526	0.789474	1.31579	4.31579	8.73684	26.2105	35.7895	35.5263	81.52
	2246	78.1437	76.8937	58.0187	35.5187	20.2687	13.3937	12.3312	11.1437	8.76871	78.1735								2228	96.2	97.7778	94.5	91.6111	90.7222	73.8889	54.7222	28	17.6111	89.2778								2460	3	1.94737	1.57895	2.47368	1.78947	1.36842	4.63158	9.78947	26.8947	34.1579	35.8947	81.0684
	2255	75.6386	78.5761	58.8886	35.2011	19.7011	12.8886	12.2011	11.8261	8.07612	77.7741								2237	97	99.8333	94.1667	90.8889	89.1667	73.8889	54.9444	27.6667	18.5556	89.4444								2470	1.36842	1.15789	1.84211	2.52632	2	-0.0526316	2.52632	8.68421	26.3158	35	36.1053	80.722
	2265	76.696	77.071	57.5085	36.196	20.446	12.7585	11.446	12.1335	7.63353	77.5568								2246	98.6	97.6667	94.1667	91.1667	90.0556	73.3333	53.3333	25.7778	19.6667	87.1111								2480	2.78947	1.52632	1.15789	2.21053	0.684211	1.78947	5	8.63158	28	35.8947	35.7895	80.5335
	2274	77.6284	77.1284	57.5659	35.9409	21.0034	13.8784	12.8159	12.0034	5.00344	78.0373								2256	97.7	98.4444	92.6667	89.7222	88.3889	72.4444	51.5556	27.2222	17.7222	88.4444								2491	3.84211	1.78947	1.42105	3.10526	3.10526	1.89474	3.21053	8.42105	27.5263	34.5263	34.7368	80.9503
	2283	76.6859	78.0609	57.1234	36.0609	17.8109	12.3109	11.8734	11.3734	4.37336	78.0324								2265	98.2	96.6667	92.3889	92.7222	89.6667	73.2778	52.9444	27.5556	18.2778	87.6111								2501	2.10526	2.31579	0.526316	1.73684	1.36842	0.526316	4.42105	8.52632	26.4737	32.6842	34.3158	80.946
	2293	76.4933	76.8058	56.4308	35.0558	20.5558	12.4933	11.4308	11.0558	6.61827	77.3296								2274	98.9	98.5	95.6111	91.7778	90.6111	73.8889	54.3889	28.6667	18.2778	86.7778								2511	2.21053	1.94737	0.789474	2.57895	2.36842	1	5	8.57895	27	33.7895	34.8947	80.3364
	2302	78.7382	77.2382	55.4257	34.8007	19.8007	11.6132	10.4257	11.4257	4.61318	78.6293								2283	97.8	99.3889	95	91.7222	89.6667	73.3889	52.8889	26.4444	18.7778	87.5556								2521	1.21053	1.89474	1.47368	2.36842	1.21053	0.842105	4.26316	7.42105	25.1579	33.5789	35	81.4637
	2311	75.7331	76.5456	56.7956	35.1706	18.1706	12.4206	12.9831	9.79559	3.79559	76.8343								2292	97.7	99.0556	94.3333	90.4444	90.1667	73.9444	51.9444	27.1111	17.6111	87.3889								2531	1.94737	2.10526	1.21053	1.78947	1.84211	0.842105	3.15789	9.21053	27.0526	33.7895	35.4737	79.9068
	2320	78.0405	74.7905	57.853	32.728	20.478	11.9155	12.478	11.353	6.9155	77.1024								2302	100.9	98.8333	94.6111	89.3889	88.4444	71.6667	53.1111	25.8333	16.2778	86.3889								2541	2.26316	0.578947	1.47368	1.63158	2.52632	0.947368	3.63158	9.10526	26.4737	36.8947	35.0526	80.1394
	2330	76.2854	75.2229	57.9729	34.3479	18.7854	11.4729	11.2854	10.6604	7.84792	76.4604								2311	98.5	98.7778	95.5	93.1667	90.6667	73.1111	54	28.8889	18.8333	90.1111								2552	1.78947	1.68421	1.05263	2	0.263158	0.368421	4.05263	8	24.9474	33.6842	33.2105	79.5825
	2339	77.4678	77.4053	55.9678	34.7178	18.7178	14.0928	12.2178	11.0928	5.59283	78.0938								2320	97.9	98.5	93.3333	90.4444	89.1111	71.5	52.6111	26.1111	17.5	86.3333								2562	2.73684	1.89474	0.421053	1.89474	2.84211	2.05263	3.10526	11.1053	25.0526	32.7368	32.3684	80.9992
	2348	74.5252	75.0252	55.3377	34.7752	20.0877	13.2752	12.7752	11.7752	8.65024	75.5099								2329	99.9	97.1111	93	89.8333	88.3889	71.5556	51.6111	26.3889	16.7778	86.3333								2572	1.94737	2.68421	2.21053	2.31579	2.05263	1.89474	3.78947	8.31579	26.1579	33.5789	34.4211	78.7581
	2357	76.8952	74.7702	56.8327	34.9577	19.5202	13.2702	11.7702	10.3952	7.52015	76.5366								2339	97.3	96.6111	94.7778	91.3889	87.9444	70.1667	52.5556	24.6111	16.1667	85.3333								2582	1.89474	2.42105	0.473684	1.78947	1.36842	1.68421	3.57895	8.26316	24.1053	33.7368	35	79.6485
	2367	76.0151	75.1401	55.8901	34.7026	19.2651	11.7651	11.8901	10.3276	5.64006	76.2889								2348	98.5	100.333	97.6111	91.6667	91.8333	74.3333	52.1111	28.6667	19.2222	88.1111								2592	2.57895	2.21053	2.31579	2.84211	0.631579	1.42105	3.42105	9.10526	26.0526	33.0526	35.2105	79.4337
	2376	75.1975	74.8225	54.76	34.76	18.76	12.3225	12.01	11.6975	6.19748	75.7378								2357	98.4	101.333	94.1111	94	89.7222	72.0556	53.7222	27.6111	18.6111	89.6111								2602	1.94737	2.47368	2.47368	2.47368	1.31579	1.47368	5.10526	8.15789	25.2632	32.8947	34.7368	78.9558
	2385	75.4424	75.6924	56.5049	32.7549	18.3799	12.5674	11.6299	11.4424	7.00489	76.279								2366	101.8	97.2222	93.5556	90.0556	89.2778	71.1111	52.3889	25.3333	16.1667	86.8333								2613	2.05263	2.15789	1.47368	2.42105	0.473684	0.894737	4.26316	7.42105	24.6842	33.3158	34.2632	79.4252
	2395	76.1873	76.1248	58.3748	35.4998	18.3123	13.3123	9.8748	10.4998	5.3123	76.8505								2375	101.2	98.6667	92.7778	92.6667	89.1111	73.3889	53.1111	26.5	17.1111	88.3333								2623	2.21053	2.31579	1.94737	1.84211	0.578947	2.15789	4.68421	6.84211	23.5789	32.8421	33.7368	79.9209
	2404	75.8072	74.6197	57.8072	33.3697	18.6197	12.3072	11.6197	9.68221	5.55721	75.9354								2385	99.8	99.1111	93.1111	92.2778	89.3889	73.4444	52.2778	25.7222	17.2778	87								2633	1.47368	2.57895	2.36842	1.15789	2.31579	0.421053	3.47368	6.73684	24.9474	31.8421	33.5263	79.1271
	2413	75.3646	75.1146	55.5521	31.6771	17.4896	10.1771	11.0521	11.1771	11.0521	75.9608								2394	101.8	100.167	95.5	91.4444	90.8889	71.4444	52.7222	25.7222	18.3333	87.4444								2643	1.63158	2.73684	3	2.89474	1	1.78947	6.21053	8.05263	24.2105	32.6842	34	79.1492
	2422	75.8595	76.4845	55.172	32.047	16.8595	13.4845	10.172	11.047	5.60954	76.8661								2403	100.3	98.6667	94.3333	90.7222	88.7222	71.5	51.1111	24.6667	15.1111	85.6667								2653	2.89474	2.68421	1.42105	2.15789	1.84211	1.05263	4.63158	7.10526	22.6316	33.2632	32.9474	79.9343
	2432	75.5419	74.9169	55.6669	33.5419	17.1044	10.3544	9.97945	11.0419	7.66695	75.9509								2412	100.3	98.5556	93.2778	92.3889	89	72.1111	51.5	25.5	16.5	87.6667								2663	2.47368	1.89474	2.31579	2.57895	1.78947	1.68421	3.52632	8.63158	24.5263	31.0526	33.3158	79.1406
	2441	76.2244	75.2869	54.7244	33.2244	17.3494	10.3494	11.3494	8.91186	6.91186	76.4618								2421	100.9	99.7222	94.8889	91.6667	89.7222	72.5	52	25.2222	16.5	86.8333								2674	2.47368	1.42105	1.47368	2.10526	1.52632	2.84211	3.10526	7.36842	23.8421	31.5789	33.0526	79.5837
	2450	75.7193	72.7818	53.4693	31.5943	17.2818	10.8443	11.2193	10.2193	5.46927	75.0005								2431	101.2	99.0556	94.5556	91.0556	89.5	71.4444	50.9444	26.3889	15.1667	85.9444								2684	1.10526	1.36842	1.15789	2.78947	1.52632	0	4.36842	8.10526	23.0526	31.6842	33.1579	78.3162
	2460	76.4017	74.7142	55.9642	34.0892	17.9642	11.2142	9.08918	11.0267	4.58918	76.2698								2440	99.9	99.2778	94.8889	90.6111	89.5	71.5556	51.5	25.9444	17.2778	87.6111								2694	3.42105	1.94737	1.73684	2.73684	1.05263	1.89474	4.10526	5.73684	22.4737	30.9474	30.5263	79.4172
	2469	75.2091	75.4591	56.5841	32.0216	15.2716	10.8341	10.2716	10.7091	6.3966	76.0525								2449	101.4	97.7222	93.3333	89.6667	87.4444	70.0556	51	25.1111	14.6667	86.3333								2704	1.36842	1.84211	0.736842	2	1.78947	1.47368	4.73684	6.26316	23.7895	31.3684	33.2632	79.2287
	2478	74.454	75.1415	53.079	32.3915	17.079	12.079	10.7665	9.64151	2.95401	75.5318								2458	97.8	100.389	95.2222	91.8333	88.8333	71.8333	51.2222	26.8889	16.3333	85.7222								2714	2.57895	1.84211	1.10526	2.05263	2.47368	1.68421	3.42105	7.36842	23.3684	32.0526	33.3684	78.7771
	2487	77.1364	74.8239	54.8239	32.2614	17.8864	11.5739	8.38642	10.7614	5.63642	76.6798								2467	100	97.3333	93.7222	89.8889	89.6111	72	51.0556	23.3889	15.5556	86.2222								2724	2	2.47368	1.68421	3.21053	1.05263	2	3.73684	6.94737	24.2632	31.4737	32	79.7728
	2497	76.6938	74.5688	54.8813	31.3188	17.8813	11.0063	10.3188	9.13133	7.13133	76.3411								2477	99.6	98.1667	95.7778	93.1667	88.7778	71.7222	50.9444	25.2222	17.8889	87.7778								2735	3.78947	2.36842	1.84211	1.68421	1.57895	2.10526	2.05263	7.89474	21.8421	31.4211	31.5263	79.479
	2506	75.4387	73.6262	55.7512	31.5012	16.8137	11.8762	11.6887	9.18874	5.37624	75.2743								2486	100.5	99.6111	94.0556	93	89.1667	71.2778	51.9444	26	17.2778	86.6667								2745	1.78947	2.15789	1.47368	1.26316	1.47368	1.05263	2.78947	6.63158	24.7895	31.9474	32.5263	78.5537
	2515	76.4962	74.8087	54.7462	32.4962	16.6837	10.1212	9.05866	8.30866	6.49616	76.3616								2495	99.5	100.333	93.7778	91.1667	90.7778	71.6667	50.2222	25.6111	16.5	85.8889								2755	1.63158	1.84211	1.68421	1.05263	1.57895	0.368421	4.21053	6.89474	21.9474	31.3158	31.3158	79.4968
	2525	74.8661	73.3661	54.1161	31.8036	17.8036	11.8036	10.8036	8.61607	4.36607	74.87								2504	96.7	99.2222	92.2778	90.1667	88.7222	69.1111	50.3333	24.5556	16.0556	87.0556								2765	2.36842	1.78947	1.52632	2.26316	1.63158	2.57895	4.36842	6.15789	23.1579	29.8421	29.8947	78.203
	2534	76.4235	73.361	52.7985	31.4235	15.4235	9.79848	10.611	8.29848	6.67348	75.6235								2513	101	97.5556	95.5	91.2778	87.8889	71.4444	50.1111	24.5556	14.3333	86.2778								2775	0.473684	2.15789	1.94737	2.10526	-0.315789	1.89474	2.89474	6.47368	21.1579	29.7368	30.8947	78.8566
	2543	74.9809	74.1684	55.0434	30.3559	16.2309	10.6684	10.2934	9.04339	7.16839	75.3152								2523	99.1	98.8333	93	91	89.2222	70.6111	49.8333	24.0556	15.4444	85.9444								2785	1.94737	1.94737	2	2.94737	1.78947	1.68421	4.15789	6.63158	23.3158	30.2105	31.2632	78.5892
	2552	75.4133	73.2258	53.7883	30.8508	16.1633	10.3508	10.2883	10.1008	4.1633	75.0675								2532	97	98.3889	93.2222	90.6667	89.2222	70.3889	49.5556	24.5	15.7222	86.5								2796	4.05263	1.26316	1	0.157895	2.26316	-0.0526316	3.57895	6.36842	21.8947	29.3158	31.2632	78.3744
	2562	76.3457	74.4707	52.9707	30.9082	17.1582	9.84572	10.5957	9.34572	5.09572	76.1245								2541	98.2	99.7222	95.2222	91.3333	90.2222	72.6111	50.2222	24.7778	17.2222	87.3889								2806	2.10526	2.47368	0.421053	2.78947	1	1	5.10526	6.31579	21.6316	30.3158	31.2105	79.2911
	2571	75.4031	73.3406	53.4656	30.0281	15.6531	9.77813	9.09063	8.40313	7.84063	75.1183								2550	99.3	98.2778	92.2778	91.6667	87.3889	69.3889	50.8333	24.7222	13.9444	86								2816	2.36842	1.05263	2	1.10526	2.36842	1.15789	5.63158	8.63158	21.6316	30.9474	29.5263	78.4184
	2580	76.273	73.3355	52.023	31.773	15.898	10.273	9.27304	8.46054	4.89804	75.5381								2559	101.1	100.111	93.6111	92.4444	90.2778	70.6667	50	24.4444	15.2222	85.5								2826	0.578947	2	1.57895	2.78947	2.31579	0.947368	4.21053	6.89474	22.7368	28.4737	31.2632	78.7826
	2590	74.9555	73.2055	53.893	31.2055	15.2055	9.64295	10.893	9.89295	6.70545	74.8354								2569	98	99.6111	94.2778	90.2222	88.8889	69.8333	48.8333	23.5	15.6111	84.5556								2836	3.36842	2.42105	1.31579	1.57895	1.42105	0.842105	3.68421	6.57895	21.2632	29.0526	31.3684	78.173
	2599	73.1379	73.9504	52.8879	29.7629	14.9504	10.4504	9.95036	7.57536	7.63786	74.3147								2578	97.9	101.167	94.3333	92.6667	89.8333	71.8333	51.6667	23.8889	16.1667	87.6111								2846	2	0.684211	2.63158	0.842105	1.05263	1.15789	5.68421	6.63158	20.7895	30.2105	28.7895	77.7214
	2608	74.0078	73.5078	51.1328	29.2578	15.9453	10.6328	9.25778	9.88278	8.32028	74.5221								2587	97.3	99.3889	93.1667	89.2778	88.1111	69.6667	48.6667	23.6667	12.8333	85.3889								2857	2.15789	1.26316	0.947368	1.21053	1.21053	0.789474	3.57895	6.15789	22.1579	28.1053	30.3158	77.9013
	2617	75.0652	73.3777	54.3152	31.0027	15.6902	9.31519	10.2527	7.25269	7.62769	74.9723								2596	99.4	101.556	95.1667	92.1667	89.3333	70.8333	50.4444	24.6667	14.8333	87.3333								2867	2.36842	1.21053	1.47368	1	2.26316	0.315789	3.21053	6.15789	21.8421	27.8947	29.8947	78.2917
	2627	74.6226	72.5601	53.8726	29.9976	16.4351	10.3726	9.8726	8.9351	3.9351	74.3605								2606	100	98.8889	91.2222	89.1111	87.5556	67.7222	47.6111	21.2778	13.9444	84.0556								2877	1.84211	1.68421	0.736842	2.94737	1.26316	1.26316	3	5.26316	20.3158	28.8421	29.2105	77.7611
	2636	75.1175	74.2425	53.055	30.055	13.305	10.305	9.74251	8.93001	4.24251	75.4175								2615	102.5	100.222	92.3333	90.9444	88.3333	68.8889	49.9444	23.7778	13.3333	84.7778								2887	1.52632	0.526316	0.631579	2	1.10526	1.84211	4.15789	7.89474	20.6842	28.6316	29.3684	78.6779
	2645	74.8624	74.1124	52.9249	30.1749	14.9874	9.73742	9.17492	7.67492	6.86242	75.2305								2624	98.6	99.9444	93.7778	90.5	88.3333	67.8889	49.6111	22.8333	15.6667	86.0556								2897	3	1.36842	1.10526	1.21053	0.894737	1.84211	3.73684	5.63158	19.5263	27.5263	28.7895	78.5157
	2655	74.4823	73.4823	52.8573	28.4198	14.0448	10.4823	8.91984	8.79484	2.60734	74.7401								2633	96.7	99.8889	94.1111	90.7222	88.2222	68.6667	48	22.4444	14.4444	87								2907	1.68421	1.47368	1.57895	1.57895	2.36842	0.947368	2.52632	6.89474	20.7895	28.5263	30.5789	78.0904
	2664	72.9147	74.7897	51.9772	28.3522	13.4772	10.2897	8.66475	7.91475	4.35225	74.6138								2642	101	100.056	93.0556	93.6667	89.4444	69.4444	50.6667	24.5	14.7222	84.4444								2918	1.10526	0.789474	0.473684	2	1.26316	-0.157895	3.05263	5.63158	20.2105	28.4211	28.9474	77.9808
	2673	74.5972	72.4097	53.8472	29.2222	15.3472	10.5347	6.90966	8.15966	0.909661	74.2752								2652	100.7	97.8889	92.8889	90.2778	86.5	68.4444	47.1111	22.3333	13.7222	86.2222								2928	3.31579	2.15789	1.63158	1.21053	0	0.263158	4.21053	6.15789	21.4737	27.1053	28.7895	77.6871
	2682	75.5921	75.0921	51.5296	28.9671	14.2796	9.40457	8.52957	8.77957	4.40457	76.0603								2661	98.6	98.7778	93.4444	89.5	87.1111	70.4444	48.3889	21.7222	13.6667	84.5556								2938	1.26316	2.84211	0.631579	1.42105	2.10526	0.210526	3.63158	6.36842	20.6842	28	29	79.2354
	2692	74.837	73.8995	50.7745	29.2745	13.2745	9.96198	9.39948	8.89948	4.46198	75.1148								2670	99.9	99.2778	93.6111	90.3889	88.2222	69.5	49.3889	23.5	15.4444	86.5								2948	1.57895	1.78947	1.31579	1.73684	1.36842	-0.210526	2.15789	5.36842	19.9474	27.8947	26.9474	78.4154
	2701	75.0819	72.7694	51.8319	31.1444	14.3319	10.2694	8.9569	9.2694	4.2069	74.6851								2679	100.8	99.6111	93.9444	91.3333	88.6111	69.5556	49.8333	22.8333	14.3333	86.0556								2958	0.842105	2.15789	0.947368	2.15789	1.36842	1.63158	3.47368	8.05263	21.3158	26.7368	27.6842	78.0426
	2710	73.8268	72.7018	52.0768	28.3268	12.7018	8.95181	9.07681	8.95181	7.01431	74.043								2688	99.6	96.4444	91.5	89.9444	87.6667	67.0556	47.4444	19.8333	11.5556	82.7222								2968	2.68421	1.68421	1.26316	2.73684	2.15789	0.368421	3.63158	6.31579	20.3158	28.6842	28.3158	77.4857
	2719	74.8217	72.8842	52.0717	28.8842	14.5092	9.88422	7.82172	8.00922	5.50922	74.6145								2698	97.6	98.5556	91.1667	89.7778	87.8333	67.9444	47.3333	21.8333	13.2778	85.5556								2979	1.57895	2	1.57895	2.31579	1.36842	2.26316	2.47368	5.94737	19.8421	28	29	77.9814
	2729	73.9416	72.2541	52.7541	30.0666	12.3791	10.4416	7.19163	9.94163	5.31663	73.8814								2707	99.6	100.944	93.1111	91.3889	88.0556	69.2222	47.5556	22.8333	14.5556	86.1667								2989	2.15789	2.26316	1.52632	1.94737	-0.105263	1.78947	1.68421	5.68421	19.2632	26.6316	28.2105	77.3456
	2738	74.4365	73.3115	50.8115	27.3115	13.249	9.37404	8.24904	8.93654	3.49904	74.635								2716	99.2	98.3889	94.5556	89.4444	87.3333	67.6667	46.7778	21.3333	14.5556	85								2999	0.526316	1.57895	0.157895	1.84211	2.31579	1.52632	3.42105	6.10526	20.4211	28.4211	27.6316	77.9992
	2747	73.494	72.994	51.0565	28.869	13.6815	8.49396	7.36896	8.61896	5.86896	74.0233								2725	97.3	97.9444	93	90.6667	88.5556	68.7222	46.3889	22.6111	12.4444	85.0556								3009	1.52632	1.52632	1.94737	0.789474	2.68421	0.947368	4.21053	5.47368	18.8947	27.4211	27.3684	77.4686
	2757	74.9889	71.8639	50.7389	28.3639	11.9889	8.98887	7.55137	7.36387	5.05137	74.2004								2734	99.4	99	93.7222	90.5	87.4444	68.4444	46.8333	22.2778	13.6667	86.8333								3019	0.736842	0.947368	2	1.89474	1.63158	0.315789	3.63158	6.47368	17.8947	26.9474	27.2105	77.6222
	2766	74.6088	73.2338	50.9213	27.7963	12.1088	11.1713	8.54628	7.35878	4.42128	74.6809								2744	98.9	98.8889	94	88.2222	88.8333	67.3333	47.3889	22.1111	11.8333	84.7778								3029	1.47368	1.42105	1	2.05263	1.84211	1.15789	4.57895	5	19.7895	27.6316	27.4737	78.039
	2775	73.4162	73.3537	49.7287	25.5412	12.9787	9.35369	7.41619	8.47869	6.41619	74.1601								2753	97.9	99.0556	91.3333	89.6667	87.7778	69.2222	48.5	21.0556	13.0556	86.8333								3040	1.31579	2.10526	0.631579	1.05263	1.10526	0.315789	4.84211	6.05263	17.6842	28.1579	25.9474	77.5873
	2784	73.2236	71.7236	50.3486	26.7236	14.2861	9.4111	7.4111	8.2861	5.8486	73.2753								2762	98.1	98.6111	93.8333	91.6111	89.7222	68.6111	48.4444	22.3889	15.6111	86.8333								3050	0.578947	1.78947	1.15789	2.36842	1.84211	0.157895	2.73684	5.94737	19.1053	25.9474	28.3158	76.8199
	2794	74.8435	73.4685	51.406	29.406	13.031	8.90602	8.28102	7.96852	6.28102	74.9088								2771	100.4	100.222	93.7778	89.5	87.3889	68.2222	47.6111	21.9444	12.5556	85.4444								3060	1.52632	2.31579	1.15789	1.68421	1.52632	1.42105	2.94737	5.73684	17.2105	26.6316	26.6842	78.2366
	2803	72.4634	75.0884	50.0259	27.5259	12.9634	10.0259	8.08843	8.33843	5.15093	74.5397								2780	95	98.8333	93.1111	90.0556	86.3889	68	47.8889	21.0556	13.1667	84.1667								3070	1.26316	0.789474	0.947368	2.26316	1.47368	0.684211	4.94737	5.68421	18.6842	27.7895	27	77.9166
	2812	73.2083	72.2708	49.8333	27.3958	13.1458	9.83334	8.58334	8.02084	4.70834	73.5336								2790	98.8	96.2778	91.1667	90.2222	86.3333	67.9444	46.2222	19.2778	12.1667	83.8333								3080	1.31579	2.42105	1.36842	1.78947	2	1	3.05263	3.89474	17.8947	24.3684	27.1053	77.0439
	2822	75.6408	71.9533	51.3908	27.7033	13.0783	9.07825	6.26575	8.14075	3.64075	74.5602								2799	98.5	98.4444	93.5556	89.8333	89.5556	67.0556	47	22.4444	14.7222	83.1667								3090	1.42105	1.89474	1.36842	1.63158	1.15789	0.631579	3	5.84211	18.1053	26.5789	27.3158	77.9343
	2831	73.3857	73.0732	49.7607	26.6982	11.6357	7.51067	7.57317	6.94817	2.51067	74.0091								2808	96.9	98.8889	93.2222	91.2222	88.7222	67.5	47.1667	21.7222	13.9444	85.0556								3101	0.684211	0.842105	0.894737	1.89474	1.47368	-0.473684	3.26316	4.78947	18	25.3684	25.3158	77.4563
	2840	73.9431	73.2556	49.1306	27.3181	12.0056	9.19308	6.81808	7.50558	3.50558	74.3683								2817	99	98.2778	93.4444	89.7222	88.3889	68.2778	46.5556	22.2778	14.5	85.5								3111	2.42105	1.42105	0.578947	2.31579	1	1.36842	3.68421	4.73684	17.1579	25.4211	25.8421	77.7679
	2849	72.438	73.0005	50.7505	26.813	10.7505	8.68799	6.75049	7.62549	3.56299	73.5138								2826	97.6	98.1111	92.0556	89.6667	87.2778	66.4444	46.8889	21.3889	12.8333	83.8889								3121	1.57895	0.473684	-0.105263	2.21053	0.947368	1.57895	3.10526	4.52632	16.2105	25.2632	25.8947	77.0267
	2859	72.6204	70.9329	49.1829	26.3704	11.4329	8.6204	7.7454	8.4329	3.2454	72.5987								2836	97.8	98.4444	91.2778	89.3889	87.1111	66.8333	46.7778	20	12.2222	85.1111								3131	1.10526	2	1.52632	2.63158	1.05263	0.736842	3.47368	5.26316	16.6842	25.4737	25.5789	76.233
	2868	73.4903	71.9903	50.5528	27.3028	10.8653	9.49031	6.55281	6.49031	2.36531	73.5343								2845	100.1	98.7222	94.0556	89.6111	87.6667	67.7778	45.7778	21.3333	13.7778	86.6111								3141	2.52632	2.36842	2.42105	2.31579	0.526316	0.157895	3.10526	4.78947	17.1579	23.8947	27.2632	77.0445
	2877	72.1727	71.7352	51.4852	26.4227	12.0477	9.36023	7.17273	7.29773	4.42273	72.7708								2854	98.7	98.7222	94.3333	90.5	86.4444	68.7778	47.5556	21.5556	13.1667	84.5556								3151	1.31579	3.26316	0.578947	0.210526	0.578947	1.15789	2.68421	4.94737	16.6316	24.7895	26.1579	76.3823
	2887	73.5426	72.9801	49.7301	26.8551	10.4801	7.60514	8.35514	7.29264	2.41764	74.0402								2863	96.7	98.7222	92.8889	89.5556	87.6667	67.7778	45.6111	21.2778	13.1111	84.6667								3162	2.47368	1.73684	1.47368	0.421053	1.68421	1	2.47368	5.31579	19.3684	25.0526	26.8947	77.4833
	2896	70.725	71.475	48.225	26.225	11.475	9.28755	7.22505	7.60005	7.66255	71.9418								2873	100.2	98.7778	92.3889	90.8889	88.1111	68	46.8333	21.6667	14.1111	85.3889								3172	1.68421	2	1.42105	0.368421	1.05263	0.0526316	3.26316	5.94737	18.1579	24.7895	25.3158	75.6632
	2905	71.845	71.97	48.7825	26.345	13.22	8.71996	6.84496	7.78246	4.15746	72.7257								2882	99.9	99	93.8333	90.4444	88.3889	67.3333	46.7778	20.9444	13.1111	85.8333								3182	0.526316	0.789474	0	2.10526	1.15789	0.631579	2.10526	4.78947	16.8421	24.9474	26.3684	76.3431
	2914	73.2149	71.9024	47.9649	26.2774	12.5899	9.65237	8.02737	7.46487	5.40237	73.3579								2891	97.9	98.6667	94.5556	89.5	86.0556	65.6667	46	21.1111	11.7222	84.4444								3192	2.63158	0.947368	1.21053	1.84211	1.21053	-0.947368	2.73684	6.68421	16.9474	25.1053	24	76.8915
	2924	73.0848	71.3348	48.3348	25.7098	12.2098	8.14729	6.20979	7.83479	3.52229	73.0192								2900	99.2	98.9444	93.1111	90	88.1667	68.4444	47.3333	19.5	12.9444	84.7778								3202	2.84211	2	0.789474	0.210526	0.842105	-0.315789	2.89474	4.52632	18.1053	24.9474	25.5789	76.5977
	2933	73.3297	73.1422	48.4547	27.0172	12.2047	9.2672	7.3922	7.5172	5.2047	74.0155								2909	96.9	98.2222	93.1667	89.2222	86.5556	67.8333	46.3333	21.0556	12.0556	85.5556								3212	1.31579	2.21053	0.842105	1.21053	0.947368	0.684211	2.57895	4.31579	17.0526	23.6842	24.5789	77.4619
	2942	73.8246	72.2621	47.7621	24.8871	12.1996	8.57461	7.76211	7.26211	1.38711	73.8285								2919	98.5	97.9444	91.3333	88.6111	86.4444	66	44.8889	19.7778	12.5	83.9444								3223	1.42105	1.42105	0.421053	1.57895	0.947368	0.157895	2.78947	4.05263	17.0526	22.9474	24.7368	77.2997
	2952	72.632	72.632	48.382	26.1945	11.8195	7.56952	7.63202	8.25702	1.13202	73.4291								2928	95.7	99.4444	92.1667	91.6111	86.5	66.3333	45.4444	20.5556	11.8889	84.6111								3233	0.842105	1.05263	1.21053	2.68421	1.63158	0.736842	2.31579	3.52632	17.4211	23.6842	24.2105	76.9533
	2961	73.8144	71.0644	47.6894	24.2519	11.4394	7.37693	7.18943	6.43943	3.50193	73.2422								2937	99.7	101.111	94.3889	90.8889	88.5	67	46.6667	20.8889	14.3889	86.3889								3243	1.63158	1.68421	1.05263	0.578947	1.05263	0	2.89474	5.57895	15.5789	23.8421	24.2632	76.7911
	2970	72.1218	71.1218	48.0593	24.6843	10.0593	8.80935	7.30935	8.05935	5.87185	72.4484								2946	101	97.2222	91.5556	89.1111	85.6667	65.0556	43.5556	18.5	9.83333	82.2778								3253	1.47368	1.36842	1.31579	1.63158	1.84211	-0.0526316	2.94737	5.26316	16.8947	23.7368	24.4737	76.1026
	2979	73.6793	71.3043	47.8668	26.6168	11.6168	7.74176	7.30426	8.30426	4.99176	73.293								2955	98.7	98.6111	93.0556	88.9444	85.5556	66.7222	45.2778	19.0556	10.8333	84.8333								3263	1.36842	0.684211	0.157895	1.57895	0.526316	2.05263	3.05263	6	15.9474	22.7895	22.5789	76.8352
	2989	74.1117	70.2992	47.1742	25.1742	9.92417	9.17417	8.11167	5.92417	5.79917	73.015								2965	97.1	97.8889	94.3333	90.1111	86.5556	67.0556	45.3889	19.2778	12.2778	85.2222								3273	0.263158	0.894737	1.63158	1.57895	1.10526	0.210526	5.05263	4.47368	16.3684	23.6316	23.1579	76.594
	2998	71.7316	71.5441	48.1066	24.5441	9.91908	7.04408	6.16908	6.60658	3.98158	72.4639								2974	96.8	98.8889	91.3889	90.3889	86.0556	66.6111	45.6111	18.4444	11.7222	84.5								3284	1.63158	1.68421	1.52632	1.94737	0.473684	1.26316	4.78947	4.10526	16.8421	23.5789	24.1579	76.1161
	3007	72.789	71.4765	48.4765	25.289	11.914	9.85149	7.85149	6.28899	5.72649	72.9444								2983	100.8	100.889	93.8333	90.3889	88.0556	66.8889	45.2222	20.3889	12.7222	84.6111								3294	-0.0526316	0.473684	1.63158	1.42105	2.10526	1.63158	2.57895	4.94737	15.5263	23.2105	22.6316	76.5328
	3016	72.9089	70.4089	47.6589	24.9089	11.3464	8.03391	8.34641	8.15891	5.28391	72.4844								2992	96.5	100.444	94.4444	90.3889	87.3333	67.6111	44.6111	20.3889	13.2778	84.7222								3304	1.57895	1.57895	1.31579	3.05263	1.42105	0.210526	2.63158	3	14.6842	23.1579	24	76.1338
	3026	73.5913	71.7788	46.9663	26.8413	10.5288	9.09132	7.46632	7.65382	7.21632	73.4806								3001	100.7	100.444	92.1667	88.7778	86.5556	66.2778	45.1667	20.0556	12.2222	83.5								3314	1	0.0526316	0.315789	2.31579	1.57895	0.526316	3.21053	4.73684	15	24.3158	25.3684	76.998
	3035	71.5862	71.8362	47.8362	24.9612	10.0237	8.33623	6.21123	9.33623	6.96123	72.5352								3011	100	100.333	92.3333	90	87.0556	66	45.2222	18.7222	11.6667	85.1667								3324	1.68421	1.36842	0.368421	1.89474	1.52632	-0.0526316	3.36842	5.52632	16.0526	22.6842	24.4211	76.1779
	3044	72.3311	69.2061	47.9561	24.7061	10.3311	8.70614	6.83114	6.95614	4.83114	71.62								3020	96.9	100.556	93.5	90.5	87.2222	65.4444	45.1111	19.3889	11.5556	84.2778								3334	2.68421	0.842105	1.73684	1.21053	0.578947	1.73684	3.63158	3.84211	16.3684	21.7368	22	75.3841
	3054	72.8261	71.0761	47.0136	24.1386	11.3261	7.38855	6.20105	6.20105	3.26355	72.768								3029	99.6	99.8333	94.1667	90.8333	87.2778	66.3889	45.6667	18.9444	11.7778	85								3345	2.63158	1.31579	1.21053	2	1.36842	1.10526	3.57895	4.15789	16.6842	22.5263	22.3684	76.3798
	3063	72.196	69.6335	45.571	25.3835	8.75847	8.32097	6.13347	6.50847	3.63347	71.7619								3038	97.9	101.5	92.3333	88.0556	85.2222	65.9444	45.2222	18.4444	11.3889	83.8889								3355	1.84211	1.68421	0.157895	2.57895	1.68421	0.736842	3.52632	4.94737	14.7368	20.8947	23.8421	75.5071
	3072	72.1284	71.7534	47.3784	25.4409	10.3784	7.19088	7.62838	6.06588	4.00338	72.7581								3047	97.4	97.5556	91.3333	88.6667	85.2222	64.5556	42.9444	17.5556	9.77778	82.9444								3365	2.52632	1.47368	-0.368421	3.10526	-0.157895	-0.473684	2.57895	3.68421	14.9474	21.6316	21.7895	76.3713
	3081	72.1233	71.1858	47.4358	23.3733	9.99829	7.49829	7.56079	7.06079	4.87329	72.4801								3057	99.9	100.389	92.3889	91.4444	88.0556	67.0556	45.7222	20.6111	13.3333	85.5								3375	1.68421	1.47368	1.42105	0.578947	1.89474	0.263158	3.10526	4.63158	15.4211	23.3158	22.6316	76.1301
	3091	72.0557	72.0557	46.6182	24.7432	8.7432	7.2432	5.9307	7.6807	5.1182	72.8696								3066	100.5	98.8889	92	88.8889	86.6111	64.0556	42.9444	18.1667	9.94444	83.6667								3385	0.684211	2.36842	0.578947	0.894737	0.684211	-0.0526316	3	4.36842	15.1579	22.3158	23.2632	76.468
	3100	71.7381	71.1131	48.4881	24.9881	9.11311	7.55061	7.11311	7.42561	3.67561	72.2579								3075	99.2	100.722	92.6111	89.5	85.6667	65.2222	44.1667	19.7222	11.8333	82.5								3395	2	2.63158	0.210526	1.63158	1.21053	1.05263	3.05263	4.15789	14.6316	22.4737	22.1579	75.9374
	3109	71.858	69.7955	47.233	23.483	9.98303	6.79553	6.35803	5.92053	4.42053	71.6765								3084	97.9	99.4444	92.5556	89.5556	86.0556	64.7778	44.3889	17.4444	9	81.6111								3406	2.47368	1.89474	1.47368	2.73684	0.631579	0.210526	1.73684	4	15.9474	23.5263	22.2105	75.4331
	3119	72.7279	68.7904	47.5404	24.7279	9.29044	7.85294	6.97794	6.60294	2.41544	71.6109								3093	99	99.6667	92.5	86.5556	85.0556	63.8889	44.2778	18.6667	11.5	84.8333								3416	0.736842	2.10526	1	1.84211	1.26316	-0.157895	2.63158	3.05263	14.6842	21.3158	22.5789	75.3762
	3128	72.1603	69.9103	47.5978	24.6603	9.84785	7.47285	6.34785	6.22285	3.53535	71.879								3103	98.6	100.722	94.5	90.9444	88.2222	66.7778	44.8333	19.5556	12.2778	84.4444								3426	0.894737	2.36842	0	1.42105	2.26316	-0.315789	2.94737	5.36842	14.7895	21.2632	21.5263	75.6087
	3137	69.4678	70.2803	47.2803	24.5303	8.71776	8.15526	7.28026	6.71776	2.46776	70.7515								3112	99.2	99.5556	94.5	89.7222	85.4444	65.6667	44.1667	19.3889	11.5556	84.2778								3436	2	1.94737	0.210526	1.73684	1.21053	-1	2.78947	4.78947	14.7368	21.8421	21.5263	74.6307
	3146	71.7127	68.6502	45.4627	25.7752	11.5877	8.27517	7.02517	7.15017	3.15017	71.0499								3121	98.7	99.8333	93.2778	89.1111	87.2222	66.1667	44.4444	19.0556	11.5556	84.3889								3446	0.842105	0.473684	-1.36842	2.21053	1.52632	0.631579	2.78947	3.36842	16.0526	21.1053	22.0526	74.8896
	3156	72.1451	69.7076	45.8326	24.0826	8.89509	7.58259	7.14509	6.64509	4.27009	71.7731								3130	100.3	99.2778	94	89.1667	86.6111	65.1667	42.9444	18.9444	11.6111	84.4444								3456	1.15789	1.63158	0	0.947368	1.15789	0.421053	2.05263	4.47368	15.3158	21.5789	21.7895	75.5169
	3165	69.0775	68.89	47.14	22.515	8.265	7.515	6.515	6.5775	4.39	69.8871								3140	99.5	98.8333	94.5556	88.2222	85.8889	64.2222	43.5	19.3889	11.7778	83.7778								3467	0.421053	1.05263	-0.157895	2.47368	0.947368	0.315789	2.05263	5	14.4211	21.5263	21.5789	73.8811
	3174	70.9474	70.4474	45.1349	23.2599	9.44741	7.82241	5.63491	6.88491	4.32241	71.5509								3149	98.6	100.167	93.5556	89.3333	86.2778	64.7222	43.3889	18.8889	11.8889	82.6667								3477	0.947368	2.10526	0.631579	1.31579	1	0.0526316	1.73684	3.68421	14.5263	22	21.8947	75.3241
	3184	71.8173	69.2548	46.3798	22.6923	8.62982	8.50482	5.87982	6.56732	4.69232	71.3942								3158	99.1	98.6667	93.3333	89.3889	86	64.3889	43.6667	19.1667	11.8889	83.6111								3487	1.31579	1.78947	0.473684	1.63158	-0.157895	2.10526	2.26316	3.89474	14	21	22	75.1883
	3193	70.5622	68.8747	44.5622	23.3747	8.56223	6.37473	6.68723	6.43723	6.06223	70.6005								3167	101	97.2222	92.7778	88.1667	85.6667	65.7222	42.5	18.7222	10.7222	82.7778								3497	0.210526	1.68421	-0.157895	1.05263	1.36842	0.473684	2.68421	3.94737	12.8421	20.2105	22	74.4998
	3202	71.4321	70.6196	45.6196	23.4321	9.30715	6.74465	7.24465	7.30715	3.61965	71.8698								3176	98.1	101.389	93.7778	89.7222	85.9444	67	46.2778	20	12.2222	84.1667								3507	1.63158	1.21053	0.947368	-0.578947	0.157895	1.42105	3.42105	3.31579	13.9474	19.8421	22.2632	75.6008
	3211	70.7396	70.1146	45.0521	23.3646	8.42706	8.30206	5.61456	7.73956	6.42706	71.2884								3186	98.8	99.2222	92.0556	89.2222	85.7778	64.6111	42.5556	18.4444	11.7222	82.8889								3517	1.78947	1.26316	0.263158	1.89474	1.26316	-0.0526316	1.52632	4.52632	13.4211	21.6316	21.6842	75.0965
	3221	70.1095	70.6095	45.172	23.172	9.04697	8.35947	5.04697	5.42197	6.48447	71.2228								3195	98.9	98.2222	94.2778	88.5556	86.1667	64.5	43.1667	19.1111	12.7222	84.6111								3528	0.947368	2	0.947368	1.94737	2	-0.368421	2.57895	4.73684	13.3158	19.7368	19.7368	75.0396
	3230	72.1669	69.7294	45.0419	22.5419	7.79188	8.10438	6.79188	7.41688	5.97938	71.7943								3204	99.5	98.8889	92.5556	90.2222	85.2778	64	42.6111	19.2778	11.6111	82.2222								3538	1.78947	1.21053	1.78947	1.26316	0.894737	1.10526	3.10526	3.47368	13.0526	19.4737	21	75.5353
	3239	70.8493	70.6618	44.4118	22.4743	8.28679	8.28679	7.03679	7.47429	4.41179	71.6073								3213	98.1	98.9444	92.7222	91.2778	87.1667	64.7778	45	19.8333	13	84.8333								3548	3	1.78947	1	0.894737	1.68421	0.210526	2.78947	4.63158	14.6842	18.5263	21.4211	75.3731
	3248	72.9692	69.4067	45.5942	23.0317	7.71921	7.28171	5.84421	5.71921	1.65671	72.0271								3222	96.9	97.5	91.3333	88.4444	85.6667	62.6111	42.2222	19.0556	11.0556	82.1667								3558	0.947368	1.94737	1.26316	1.05263	0.105263	1.10526	2.84211	3.73684	14	20.3158	20	75.7372
	3258	72.3391	67.8391	44.1516	22.1516	9.33912	7.65162	5.46412	6.08912	3.27662	70.9603								3232	98.8	98.5556	95.5556	90.2222	87.2222	65.7778	44.7222	18.8889	11.8889	85.3333								3568	1.36842	1.42105	0.736842	0.947368	1.57895	-0.894737	2.52632	2.63158	13.4737	19.5789	21.3684	74.8119
	3267	70.209	70.6465	44.959	22.834	9.52153	8.20903	6.08403	5.20903	2.95903	71.2891								3241	99.6	100.167	92.3889	89.4444	86.6667	66.3333	42.8889	19.5	11.7778	84.1111								3578	1.21053	2.10526	1	0.842105	0.789474	0.894737	2.78947	3.21053	13.5789	20.8421	20.5263	75.0971
	3276	71.3289	69.7039	45.1414	22.6414	9.70394	7.76644	6.26644	7.07894	0.953942	71.3752								3250	99.6	98.5556	91.8889	89.8889	85.6667	64.1111	42.9444	17.5556	12.1111	83.1111								3589	2.26316	2.10526	-0.631579	1	-0.157895	0.736842	2.42105	3.47368	12.9474	19.9474	20.1579	75.1717
	3286	70.5114	70.3864	44.1989	21.8864	7.44885	8.01135	5.07385	7.44885	2.63635	71.3096								3259	99.4	95.3333	91.4444	87.0556	84.8333	62.0556	40.3889	16.8333	9.88889	80.9444								3599	1.57895	2.31579	0.210526	1.47368	0.0526316	0.578947	2.94737	3.42105	14.5789	19.6842	20.7895	75.1148
	3295	71.8813	69.7563	44.0688	22.8813	8.38127	6.69377	6.44377	7.63127	2.75627	71.6687								3268	97.5	98.6111	92.2778	88.5556	85	64.7222	42.6667	17.3889	11.2222	83.5								3609	2	1.63158	1.42105	1.31579	0.842105	-0.0526316	2.10526	2.15789	12.8421	19.8421	18.2632	75.4263
	3304	70.2512	69.0012	44.8762	23.3762	7.93868	7.93868	6.81368	8.50118	3.75118	70.5109								3278	97.5	97.2222	92.6667	88.5	83.6667	62.1667	40.7778	17.1111	9.77778	80.7778								3619	1.73684	0.0526316	1	0.578947	1.31579	0.263158	3.15789	4.84211	12.1579	19.1579	19.6842	74.422
	3313	71.6211	69.2461	46.0586	22.0586	7.68359	7.18359	6.93359	7.30859	1.12109	71.2947								3287	97.5	94.3333	90.4444	87.1667	83.1111	61.2222	39.3333	16.9444	8.77778	80.6111								3629	0.842105	1	1.31579	0.157895	0.473684	0.0526316	2.05263	4.31579	13.1579	19	19.6316	75.102
	3323	70.116	68.991	43.8035	22.116	8.616	6.8035	5.5535	6.366	3.1785	70.4403								3296	97.9	97.0556	92.0556	87.1111	85.2778	62.2222	41.1111	18.2778	10.5	80.8889								3639	1.84211	1.21053	0.947368	0.894737	1.89474	0.684211	2.31579	4.47368	13.7895	19	21	74.3608
	3332	69.7359	70.1109	43.4234	21.6109	7.48591	6.54841	5.98591	7.36091	4.48591	70.7994								3305	99.6	97.3333	92.5556	88.1667	83.7778	60.6111	41.3333	16.3889	9.83333	83.2778								3650	0.789474	0.473684	1	1.47368	1.89474	-0.789474	1	3.68421	13.5789	18.9474	20.8947	74.6723
	3341	71.1683	69.4183	43.1058	22.1058	8.73083	7.48083	5.79333	6.73083	5.10583	71.1586								3314	100.6	98.7778	93.6111	89.3333	86.1111	64.4444	42.2222	17.6667	9.94444	83.1667								3660	0.842105	0.421053	-0.473684	1.26316	0.789474	-1.21053	2.89474	2.42105	12.3158	19.7368	19.7895	74.9839
	3351	69.6632	67.8507	43.8507	20.9757	6.41324	7.16324	6.47574	8.10074	2.28824	69.667								3324	100.9	96.7222	91.5	88.7778	83.4444	61.6667	40.5556	17.2222	9.22222	80.2778								3670	0.947368	0.526316	0.578947	2.73684	1.73684	-0.368421	3.15789	4.94737	12.9474	18.6842	19	73.6901
	3360	69.3457	70.4082	43.3456	22.3456	8.34565	8.09565	7.72065	6.90815	3.84565	70.7543								3333	97.6	98.6111	92	87.2778	86	62.7778	42.1111	18.2222	10.3889	80.5								3680	2.31579	1.57895	-0.210526	0.894737	0.684211	0.368421	1.15789	2.31579	12.7368	19	19	74.6332
	3369	69.6531	70.1531	43.5281	21.4656	7.90306	7.34056	7.71556	6.27806	5.15306	70.7797								3342	98.7	98.7778	92.7222	87.1111	84.4444	62.2222	41.6667	17.3889	9.72222	82.7222								3690	2.31579	1	1.10526	2.47368	1.47368	-0.684211	1.94737	3.05263	12	17.1579	19.5263	74.6552
	3378	71.523	69.7105	45.148	22.148	7.46047	6.27297	6.83547	6.46047	3.96047	71.4725								3351	96.6	98	91.6667	89.2222	86	63.3889	40.3889	16.5556	9.72222	81.4444								3700	0.473684	0.947368	-0.210526	1.42105	2.26316	-0.157895	2.05263	3.15789	12.5789	17.9474	18.2632	75.2562
	3388	68.5179	66.7679	43.5804	21.3929	6.83039	5.95539	5.51789	6.45539	4.51789	68.5853								3360	100.4	98.2778	93.5	89	85.6667	63.2778	42.6667	18.5	10.3333	82.2222								3711	1.57895	0.578947	0.526316	0.578947	0.736842	0.210526	2.73684	4.15789	12.5263	18.0526	18.6316	72.7519
	3397	69.1378	67.7003	42.4503	21.3878	7.5128	7.4503	6.3878	8.2003	4.5753	69.3389								3370	99.3	97.6667	92.1667	87.6667	83.8333	63	42.0556	17.2778	9.83333	81.3333								3721	1.52632	1.52632	0.947368	0.263158	0.210526	-0.210526	2.21053	3.26316	10.7895	19.5263	19.6842	73.4055
	3406	70.4452	69.5077	41.6327	21.5077	7.69521	6.82021	6.69521	7.25771	4.94521	70.8509								3379	101.1	98.6667	92.0556	89.3889	84.7222	63.7778	41.3333	18.1111	10.7778	82.1667								3731	1.36842	1.73684	-0.684211	1	2.05263	-0.315789	1.78947	2.31579	11.3684	16.9474	19.2632	74.717
	3416	67.8151	68.3776	42.3151	22.5026	7.19012	6.62762	6.44012	5.44012	1.87762	69.0256								3388	98.3	98.3889	92.5556	87.6111	85.5556	62.7778	40.7778	17.3889	10.0556	81.6667								3741	0.526316	1.84211	0.526316	0.421053	0.157895	-1.21053	1.68421	3.10526	13.1053	17.8421	18.3158	73.1338
	3425	68.935	67.6225	42.3725	18.9975	8.06003	7.74753	6.49753	7.93503	3.49753	69.2027								3397	97.9	100.222	94.1111	89.3333	86.8889	64.3889	43.0556	19.1111	12.5	83.6667								3751	0.736842	1.52632	0.894737	-0.0526316	0.736842	0.526316	2.42105	4.36842	10.8947	17.6316	18.3158	73.2874
	3434	70.1799	68.0549	40.6799	21.1799	6.17995	7.92995	4.61745	7.11745	3.92995	70.0169								3406	99.8	98.5556	93.2222	89.1667	83.8333	62.4444	40.1667	16.1667	10.3889	80.0556								3761	1.68421	1.10526	-0.421053	1.15789	0.631579	1.10526	4.15789	3.73684	12.2632	18.8947	18.1053	73.9936
	3443	69.6124	67.1124	43.6124	20.4874	5.98736	6.04986	5.86236	6.54986	3.73736	69.2838								3416	96.5	98.2222	92.3889	88.8333	84.4444	62.7222	42.5	17.8889	10.5	83.2778								3772	1.21053	1.84211	1.52632	1.73684	-0.368421	-0.421053	2.73684	3.10526	11.4211	17.4211	18.1053	73.3578
	3453	71.1073	68.6073	42.9823	21.2323	7.35727	5.98227	4.60727	6.23227	5.04477	70.7352								3425	96.9	98.2778	90.3889	89.6667	83.3889	62.4444	39.6111	16.3889	9.94444	82.1667								3782	2.73684	1.31579	0.421053	2.68421	1.05263	0.578947	2.36842	4.21053	11.8947	16.6316	19.4211	74.6166
	3462	68.8522	67.7897	42.2897	19.4772	7.03968	6.41468	5.16468	5.60218	4.53968	69.2436								3434	98.9	99.0556	94.6667	89.2222	85	63.3889	41.7778	18.7222	10.8333	82.0556								3792	0.631579	1.94737	0.736842	1.10526	1.52632	-0.157895	2.26316	4.05263	11.0526	16.4211	19.9474	73.3229
	3471	69.2221	69.4096	42.7221	20.5971	6.65959	6.34709	5.59709	6.40959	4.09709	70.2096								3443	98.6	97.1667	92.5	89.3333	85.2222	61.7222	40.5	17.1667	9.61111	80.5556								3802	1.26316	0.263158	0.842105	1.94737	0.473684	0.473684	3.52632	4.05263	11.7368	18.2632	17.8947	74.1607
	3481	69.9045	67.9045	41.7795	20.967	7.21701	6.90451	5.21701	5.27951	4.27951	69.8102								3453	98.9	97.7778	92.1111	89.3333	85.8333	62.5556	40.1667	16.8889	11.5556	82.7778								3812	1.15789	0.526316	0.631579	1.31579	1.26316	0	1.84211	4.42105	12.8421	16.4737	17.9474	73.8143
	3490	68.4619	67.3369	42.9619	20.2744	7.14942	7.33692	6.33692	3.89942	6.02442	68.8344								3462	98.7	97.4444	91.5	86.8333	85.0556	62	40	16.5	9.27778	81.3333								3822	1.26316	1.63158	0.736842	0.684211	0.0526316	1.26316	1.78947	2.57895	11.6316	16.4737	18.2105	72.9679
	3499	70.0193	67.8318	42.0193	21.7693	6.70683	7.45683	6.45683	4.89433	2.83183	69.8307								3471	95.5	97.5	93.3333	88.0556	85.8333	63.1667	41.8333	17.3889	10.1667	81.5556								3833	0.578947	1.36842	0.105263	2.47368	1.42105	-1.42105	2.57895	1.94737	11.5789	17	16.1579	73.8321
	3508	68.6392	68.3267	42.4517	21.1392	6.57674	6.51424	4.63924	5.88924	5.20174	69.401								3480	98.9	98.0556	93.7222	87.2222	85.1111	62.1667	40.8889	16.2778	10.6667	82.3889								3843	0.842105	1.31579	0.0526316	1.84211	1.21053	1.05263	3.10526	2.89474	11.2632	18.7895	17.6842	73.4594
	3518	68.9467	66.5717	43.0092	20.4467	6.82165	5.88415	5.75915	5.19665	7.00915	68.6982								3489	99.2	96.8889	91.7222	88	83.1111	61.6667	40.2222	16.7222	10.2222	81.4444								3853	2.05263	1.26316	0.368421	0.105263	1.42105	0.631579	1.84211	4.31579	11.7895	16.2105	18.3158	72.8498
	3527	67.0041	66.6291	41.8791	21.8166	6.75407	6.87907	5.69157	5.94157	4.37907	67.7831								3499	100.7	96.9444	93.0556	88.7778	82.8889	60.5	39.7778	17.5	9.61111	80.5556								3863	0	2	0.684211	0.789474	0.842105	0.473684	1.15789	4.73684	10.5789	17.8947	16.9474	72.0561
	3536	69.374	67.874	40.499	20.0615	6.68648	6.62398	6.18648	6.24898	4.12398	69.5378								3508	98.5	96.7778	91	88.3333	84.5556	62.6111	39.7778	15.6111	8.94444	80.5								3873	1.36842	1.10526	0.526316	1.21053	0.368421	1.63158	0.736842	3.84211	10.7895	17	18.9474	73.5781
	3546	67.9939	67.6814	41.3064	18.9939	5.86889	6.18139	5.49389	4.74389	2.93139	68.7744								3517	98.9	98.5	92.0556	88.4444	83.8889	62.3333	40.8889	16.6111	10.6111	80.8333								3883	1.15789	2.26316	1.26316	1.68421	0.157895	1	2.26316	3.05263	12.3158	16.4737	16.1053	72.9159
	3555	67.8013	66.6763	40.7388	19.1138	6.6763	7.6138	5.4263	7.2388	2.1138	68.193								3526	100.8	97.7222	90.9444	87.8889	83.4444	59.8889	38.5	16.2222	9.88889	78.7778								3894	1.05263	1.26316	3	0.0526316	0.105263	0.157895	3.47368	3.47368	11.7895	17	17.4211	72.4116
	3564	68.0462	67.2962	41.7962	19.1712	6.73371	7.23371	5.17121	5.60871	4.17121	68.6128								3535	98.6	96.7222	90.2778	86.6111	84.3889	60.2778	39.7222	14.6667	8.38889	80.2222								3904	1.89474	1.36842	1.21053	1.94737	0.210526	0.157895	2.31579	3.84211	11.6842	16.2632	15.7368	72.7758
	3573	69.4161	66.6661	40.6036	19.4786	6.85363	5.91613	4.97863	5.72863	3.04113	68.972								3545	101.2	98	92.1667	86.8333	84	60.3889	40	16.0556	10.0556	80.7778								3914	-0.0526316	0.473684	0.736842	1.89474	1.36842	0.157895	2.63158	4.42105	10.6842	16.3684	17.0526	73.0873
	3583	68.9735	66.8485	40.286	21.036	6.78604	7.16104	4.84854	4.84854	3.78604	68.8457								3554	99.3	98.1111	92.0556	88.2222	83.8889	60.1111	40.5	16.3889	9	81.4444								3924	1.68421	1.42105	0.736842	1.63158	0.105263	-1.05263	1.94737	2.31579	10.8421	16.6842	17.3684	72.9777
	3592	67.3435	67.2185	41.031	20.656	6.53095	6.65595	5.03095	7.78095	4.09345	68.2339								3563	99.3	96.8889	91.9444	87.6111	82.8889	60.9444	38.8333	15.1667	9.72222	80.9444								3934	0.526316	0.947368	0.315789	0.736842	0.526316	0.894737	1.10526	2.05263	11.4211	15.8947	17.8947	72.4471
	3601	70.1509	65.1509	39.2134	19.7134	6.27586	6.27586	4.71336	5.33836	2.90086	68.5931								3572	99.3	95.8889	92.1667	87.0556	83.2222	59.4444	38.4444	14.9444	8.77778	80.3889								3944	-0.421053	1.89474	0.473684	0.157895	0.0526316	0.315789	1.05263	4.26316	10.4737	14.7895	16.3684	72.7586
	3611	69.4583	67.8333	41.2708	19.0833	5.64577	6.27077	5.64577	5.39577	4.08327	69.559								3581	98.3	98.3889	91.8333	88.9444	85.1667	59.9444	38.8889	16	9.77778	82.7778								3955	1.57895	1.05263	-0.263158	0.842105	-0.368421	-0.315789	1	2.63158	11.4211	15.1053	17	73.5964
	3620	68.9532	64.4532	40.0782	19.5157	7.07819	5.64069	6.64069	4.89069	6.07819	67.673								3591	98.9	96.8333	93.7778	88.1667	84.7222	61.2778	39.2222	16.8333	9.22222	82.2778								3965	1.73684	1.10526	0.421053	1.94737	0.368421	-0.578947	3.31579	3.21053	9.63158	16.5263	16.8421	71.9606
	3629	68.5106	66.2606	40.3856	19.3231	6.0731	6.4481	4.3231	5.3856	3.5731	68.3355								3600	99.1	97.5	92.8333	87.6111	85.7222	60.2222	41.0556	16.4444	11.5	81.7222								3975	1.63158	1.47368	-0.315789	2.21053	-1	0	2.68421	2.47368	10.4737	19.2632	16.0526	72.5352
	3638	69.2555	65.5055	40.443	19.318	6.50551	5.69301	5.63051	5.88051	3.88051	68.3306								3609	101.4	98.7222	92.2778	89.1111	84	62	39.8889	16.8333	9.11111	81.6667								3985	1.68421	2.52632	-0.473684	1.21053	0.684211	0.263158	1.78947	2.31579	11.2105	14.8421	16.6316	72.531
	3648	67.0629	66.3754	40.8754	20.1254	5.93792	6.68792	5.43792	4.93792	2.00042	67.6885								3618	99.6	97.6667	92.1111	88.3889	84.1667	61.2778	39.6667	15.7222	10.7778	81								3995	0.315789	0.0526316	-0.263158	0.473684	-0.157895	-0.631579	2	4.31579	10.9474	16.4737	16.1579	71.974
	3657	69.1828	65.3703	39.2453	19.6203	5.68283	5.68283	6.30783	6.30783	3.68283	68.2297								3627	98	99.1111	94.1111	90.2778	85.3889	61.7778	40.1111	16.4444	9.77778	81.5556								4005	0.736842	1.68421	-0.736842	0.0526316	-0.0526316	1.05263	2.89474	4.36842	9.78947	14.9474	16	72.4434
	3666	67.8652	65.4277	38.4277	19.9902	7.36525	6.80275	5.49025	5.05275	1.67775	67.618								3637	98.3	96.9444	91.7222	87.0556	84.3333	59.5556	38.6667	16.2222	8.22222	81.2778								4016	0.368421	1.52632	0.157895	0.736842	0.0526316	0.684211	2.47368	2.05263	10.3158	15.5789	16.8421	71.9128
	3676	66.3602	66.0477	39.7352	18.4852	5.42266	5.73516	5.73516	3.61016	3.11016	67.1883								3646	101.3	97.4444	91.1111	88.3333	84.1111	61.2222	40.1111	17.2778	10.9444	81.3889								4026	1.21053	1.21053	1.15789	2.31579	0.684211	-0.315789	1.94737	2.73684	10.9474	16.2105	14.6316	71.5401
	3685	67.2301	66.4176	39.8551	17.8551	6.98007	6.73007	5.29257	4.10507	3.66757	67.7901								3655	96.9	98.2222	92.7778	88.3333	84.1667	60.7778	38.2778	16.2222	10.7222	81.4444								4036	1.47368	2.05263	0.894737	1.15789	2.10526	0.105263	3.63158	2.42105	10.7895	14.6842	15.6316	72.0622
	3694	69.1	67.1	39.0375	19.2875	6.84998	7.16248	6.09998	6.16248	4.41248	69.0291								3664	100.9	97.4444	91.8333	87.1667	82.7778	59.6111	37.7778	15	9.27778	80								4046	0.421053	0.894737	1.89474	0.315789	1.36842	0.894737	3.78947	2.73684	10.3684	15	14.2632	73.1368
	3703	66.7199	65.9699	40.0324	17.7824	5.90739	6.71989	5.28239	5.90739	3.03239	67.3251								3673	101.2	98.5	93.5556	89.7778	85.0556	60.7778	40.8889	16.8333	10.3333	82.3889								4056	1.05263	1.21053	0.789474	0.315789	0.421053	-0.0526316	2.26316	2.84211	10.8421	14.8421	16.1579	71.6589
	3713	68.6523	64.9648	41.0898	19.2148	6.52731	6.08981	5.46481	5.65231	1.71481	67.7753								3683	100.1	99.5	93.5	89.5	85.2222	62.6111	39.2222	16.5	11.8333	81.5								4066	2.21053	0.789474	1.78947	1.63158	1.26316	0.473684	2.84211	2.57895	9.73684	14.8421	16.1053	72.0493
	3722	68.7722	65.5847	39.1472	19.0847	3.95972	6.58472	5.58472	6.39722	2.77222	68.1344								3692	100.2	97.6111	91.8889	87.2222	83.3333	59.9444	38.8333	15.4444	8.77778	79.9444								4077	0.736842	0.526316	0.526316	1.94737	0.421053	-0.526316	2.10526	3.68421	10.2105	14.2105	15.9474	72.3608
	3731	67.5171	67.4546	41.1421	18.7671	5.07963	5.26713	5.57963	5.95463	2.51713	68.4329								3701	101	95.1667	90.4444	86.5556	83.3333	59.2222	36.7222	14.1667	7.72222	80.3889								4087	0.789474	1.10526	0.526316	1.10526	0.631579	-0.263158	1.68421	3.26316	9.57895	14.0526	16	72.6197
	3740	68.0745	66.8245	40.4495	20.0745	5.76204	6.76204	5.01204	6.94954	1.88704	68.3976								3710	99.1	99.3889	92.3333	89.4444	84.5556	61.2778	39.5	16.8333	10.4444	83.5								4097	0.842105	0.526316	0.0526316	1.31579	1.42105	1.10526	3.10526	2.26316	8.94737	15.8947	16	72.5891
	3750	67.5695	66.1945	38.757	18.257	6.44445	6.00695	3.94445	6.50695	3.00695	67.8466								3720	100.1	100.5	92.1111	90.9444	84.8333	61.2778	39.6667	16.8333	10.9444	82.6111								4107	1.21053	0.631579	0.368421	1.84211	0.157895	-1.10526	2.57895	4	9.63158	16.1053	15.8947	72.1111
	3759	66.6894	65.3144	39.5019	17.7519	5.87687	5.50187	3.62687	4.87687	1.43937	66.9921								3729	98.1	96.7222	90.8889	87.2778	82.3889	59.8333	38.2222	15.8889	8.77778	79.8333								4117	2.78947	2.26316	-0.105263	1.36842	0.947368	0.105263	2.52632	2.73684	8.73684	13.8947	15.5789	71.37
	3768	66.8093	66.0593	38.6218	17.2468	4.62178	6.80928	4.55928	4.24678	1.62178	67.4119								3738	98.7	98.5	92.0556	88.5556	85.6667	60.5556	39.8333	16.9444	10.6111	79.2778								4127	1.47368	1.31579	0.473684	0.736842	0.263158	0.105263	1.21053	3.31579	8.42105	14	14.2632	71.7341
	3778	66.3042	65.1792	39.3042	17.5542	4.11669	6.86669	4.86669	4.67919	4.55419	66.7395								3747	99.3	96.6667	91.8333	86.1111	81.8333	58.1667	37.3889	14.6667	7.44444	77.8333								4138	1.10526	1.94737	-0.526316	0.263158	2.05263	-0.368421	1.73684	3.52632	10.4211	14.8947	15.5263	71.1509
	3787	67.8616	65.9241	38.3616	17.1116	6.2366	6.3616	5.1116	5.6116	3.4866	67.8571								3756	99	97.8333	91.6111	87.8889	83.2222	60.0556	37.5	15.3333	9.22222	80.9444								4148	0.842105	-0.263158	-0.421053	1.57895	1.42105	-0.631579	1.63158	3.57895	8.73684	14.5263	15.1053	72.1203
	3796	68.044	66.3565	39.3565	18.169	4.66901	4.79401	6.04401	5.85651	3.48151	68.1556								3766	97.5	94.8333	92.7778	87.3889	82.1111	59.1111	38.6667	15.4444	10.4444	79.2778								4158	0.684211	1.52632	-0.315789	2.10526	0.421053	-0.421053	3.05263	3.10526	9.47368	14.4737	15.4737	72.3792
	3805	67.1014	65.6014	39.4764	17.6639	5.97643	5.91393	4.22643	5.97643	4.66393	67.3315								3775	96.7	98.5	92.4444	89.1667	82.7778	60.4444	38.9444	17.5556	10.1111	81.5556								4168	1.89474	1.42105	0.578947	1.05263	0.631579	0.368421	2.42105	3.42105	10	14.2105	14.9474	71.6644
	3815	66.0963	66.0338	38.4088	19.4713	4.59634	5.22134	5.84634	5.40884	0.408839	67.0535								3784	98.5	98.7778	92.6667	89.0556	85.8333	61.2222	39.5	16.4444	10.1111	81.6111								4178	0.789474	2.47368	-0.0526316	1.31579	0.0526316	0	2.89474	3.31579	9.10526	14.7368	15.6316	71.4232
	3824	68.6538	65.1538	39.4663	17.1538	5.21625	6.52875	5.02875	4.02875	4.84125	67.8677								3793	97	98.4444	92.5556	86.8889	83.1111	59.7778	37.3333	15.2222	10.1667	81.5								4188	0.894737	1.63158	0.368421	1	0.947368	-0.684211	2.21053	2.31579	9.52632	14.1053	15.5789	72.1295
	3833	68.5862	65.7737	37.0862	18.6487	6.71116	6.52366	4.33616	5.58616	3.14866	68.1358								3802	99.5	99.4444	95.4444	90	86.3333	62.7222	39.5556	18.5556	11.8333	83.6667								4199	0.842105	-0.421053	0.210526	1.36842	2.26316	-0.473684	2.78947	3.68421	8.84211	14.2632	13.5789	72.362
	3843	67.0811	64.3936	36.9561	17.0811	5.76857	7.33107	6.33107	5.08107	2.33107	66.7353								3812	98.6	98.3889	92.8889	87.1667	83.5556	58.2778	37.5	15.6111	8.5	80.5556								4209	0.315789	0.578947	-0.789474	2.26316	0.473684	-0.631579	2.47368	3.52632	9.42105	14.0526	15.3684	71.1472
	3852	67.201	64.826	37.8885	17.451	5.38849	6.26349	6.07599	4.57599	5.20099	67.0034								3821	98.9	97.3889	91.8333	88.8333	83.1667	57.5	38.5556	14.7778	9.16667	80.2778								4219	1.26316	1.05263	1.10526	0.842105	1.57895	-0.421053	3.63158	3.52632	9.05263	14.3684	15.3684	71.3798
	3861	64.3209	65.0709	39.7584	17.3209	5.2584	6.8834	5.0084	4.9459	3.9459	65.7242								3830	99.1	99	92.2778	88.5556	83.7778	59.3333	38.7778	17.3889	9.55556	80.7222								4229	0.263158	1.63158	0.526316	1	0.210526	-0.526316	2.21053	3.68421	10.1579	12.5263	14.3684	70.2702
	3870	66.0033	66.6283	38.2533	16.7533	4.75331	6.75331	6.00331	5.00331	3.25331	67.2969								3839	99.7	98.0556	91	88.1667	82.3889	58.5556	38.7222	15.2778	9.16667	78.7778								4239	0.315789	0.263158	-0.368421	1.84211	0.473684	-0.315789	2.15789	2.68421	10.6842	14.4211	15	71.6344
	3880	67.8732	64.8107	39.4982	18.2482	5.49822	5.24822	4.37322	5.56072	3.06072	67.3223								3848	97.7	99.6111	92.2222	88.4444	84.0556	60.2778	38	16.2222	10.2222	81.1111								4249	1.36842	0.631579	-0.421053	0.526316	0.0526316	-0.421053	2.52632	2.36842	8.63158	14.7895	14	71.6564
	3889	67.6806	65.0556	37.6181	17.5556	3.86813	4.74313	4.36813	6.30563	3.55563	67.3477								3858	100.6	98.3333	91.0556	88.4444	83.9444	59.9444	37.9444	16.5	9.66667	80.3333								4260	1.73684	0.578947	0.947368	0.736842	1.36842	-0.894737	2.47368	2.84211	9.05263	14.1579	13.8421	71.6784
	3898	66.8005	62.9255	37.363	18.1755	4.61305	5.73805	5.73805	5.80055	3.61305	65.8865								3867	98	95.5556	90.8333	87.2222	81.2778	58.6111	35.2778	14.1111	7.5	78.5556								4270	1.68421	0.631579	0.315789	1.68421	1.21053	1.36842	3.21053	3	8.63158	13.6842	14.8947	70.411
	3908	65.858	67.7955	36.983	17.0455	4.79546	5.54546	3.79546	4.85796	4.60796	67.7929								3876	98.9	98.2778	91.8889	87.2222	82.8889	58.1111	36.6667	14.0556	7	77.8889								4280	1.73684	1.78947	-0.421053	1.73684	0.421053	1.10526	1.47368	3.10526	8.89474	12.8421	14.5789	72.0646
	3917	67.2279	65.6654	35.6654	17.6654	4.29037	5.66537	4.47787	4.91537	7.04037	67.4239								3885	98.6	100.722	92.5556	89.4444	83.7778	61.1667	39.4444	16.4444	10.9444	80.3889								4290	1.84211	2.63158	-0.315789	1.84211	0	0.947368	2.21053	3.84211	8.78947	14.2105	14	71.7445
	3926	65.7853	64.1603	38.6603	17.9103	3.53528	7.22278	5.09778	5.22278	1.16028	65.993								3894	101.6	96.2778	90.5556	86.8889	81.4444	58.0556	36.7222	13.8333	9.05556	80.3333								4300	3.15789	1.57895	1.15789	2.31579	2.05263	0	3.05263	4.10526	9.15789	12.1053	14.7368	70.5034
	3935	67.6552	67.0302	36.2802	16.0302	4.78019	5.34269	6.15519	5.03019	2.40519	68.2939								3904	99.7	98.9444	93.7222	90	84.5556	60.7778	38.8889	16.6667	11.5	81.2778								4310	1.42105	1.05263	1.15789	2.10526	2.57895	0.473684	2.63158	4.42105	9.73684	14.5263	14.0526	72.4991
	3945	65.8376	63.9626	36.8376	17.8376	5.02511	6.65011	5.33761	4.65011	3.52511	65.9224								3913	97.6	98.1111	89.7778	85.7778	82.0556	56.7222	36.6111	13.3889	6.33333	77.9444								4321	1.89474	1.21053	1.31579	2.05263	0.842105	0.736842	3.05263	3.21053	8.36842	13.8421	13.7895	70.4422
	3954	66.52	64.645	37.3325	17.0825	5.45752	6.77002	4.39502	5.33252	3.70752	66.585								3922	98.7	99.6111	91.3333	88.3333	82.2778	57.3889	37	15.1667	8.83333	78.9444								4331	1.31579	1.94737	1.10526	1.21053	2.31579	0.210526	3.42105	2.36842	8.94737	12.5263	13.9474	71.0169
	3963	67.0149	65.7649	36.3899	17.7649	4.88993	5.32743	5.20243	5.45243	2.70243	67.3689								3931	99.9	96.1111	90.2778	85.4444	80.4444	58.7778	36.1111	14.0556	7.83333	77.5556								4341	0.578947	2.05263	1.57895	1.78947	1.73684	1.84211	2.84211	2.52632	8.36842	13.5263	13.6316	71.6968
	3973	67.2598	65.0723	38.3223	16.3223	5.25984	6.75984	5.44734	5.69734	1.88484	67.1515								3940	99.9	98.1111	91.6111	86.9444	83.2778	57.5556	38.7222	15.7222	9.16667	80.8889								4351	2.36842	1.31579	0.947368	1.63158	0.789474	1.21053	4.15789	1.63158	7.52632	13.1053	12.6316	71.5083
	3982	66.6923	64.4423	36.9423	17.7548	5.37976	5.06726	5.69226	4.37976	3.62976	66.5702								3950	96.6	97.9444	91.6667	87.2222	83.3333	59.1667	38.3889	16.3333	9.77778	80.5556								4361	1.42105	1	-0.105263	1.89474	1.21053	1.26316	3.84211	1.94737	9.05263	13.9474	12.4737	71.004
	3991	66.1247	64.3747	37.3122	18.9372	5.81217	7.18717	5.06217	5.74967	2.31217	66.2618								3959	97.9	98.2778	91.7222	88.8333	83.6667	58.8889	37.4444	15.3889	8.16667	79								4371	0.947368	1.10526	1	0.105263	0.789474	0.210526	3.15789	2.68421	7.05263	12.9474	14	70.7366
	4000	66.0571	63.1821	36.1196	16.7446	5.11958	6.36958	4.49458	5.99458	3.99458	65.6501								3968	101.3	98.1111	92.0556	88.1667	82.5556	58	36.6667	14.6111	8.66667	79.7778								4382	0.421053	1.84211	1.36842	0.157895	0.473684	0	3.47368	3.68421	9.10526	11.8947	12.6842	70.206
	4010	65.802	63.4895	37.802	18.927	5.36449	6.73949	4.17699	5.42699	4.86449	65.6755								3977	98.9	97.7222	92.4444	86	81.8333	56.6667	36.1111	14.6111	8.72222	79.2222								4392	0.894737	0.315789	-0.105263	0.842105	1.36842	1	3.57895	1.94737	8.26316	12.7368	12.2105	70.228
	4019	65.7344	66.2344	36.7969	17.1094	4.4844	7.0469	4.4844	6.3594	4.1719	66.9751								3987	99.4	97.3333	89.9444	87.4444	81.7222	57.8889	36.4444	14.1667	9.11111	78.2222								4402	0.578947	1.15789	0	1.05263	1.89474	0.263158	1.89474	4.42105	9.15789	14.1579	12.7895	71.3553
	4028	65.9168	63.2918	36.5418	16.8543	3.22932	6.35432	5.22932	5.60432	3.16682	65.6353								3996	99.7	98.9444	93.1111	89.4444	83.5556	58.8333	37.7222	15.2222	9.5	81.6111								4412	2	1.15789	1.15789	1	1.36842	-0.157895	3.57895	2.68421	7.84211	11.6316	13.2105	70.1931
	4038	68.1617	62.1617	35.3492	17.5992	3.41173	4.03673	5.09923	6.53673	3.16173	66.1764								4005	99.2	99.2222	93	90.0556	85.2222	59.8889	38.3889	16.1667	9.55556	80.8333								4422	1.52632	1.94737	1	0.105263	0.789474	0.631579	2.31579	4.26316	7.52632	12.2632	12.3684	70.6625
	4047	66.2191	65.1566	37.8441	18.4066	3.78164	5.34414	3.78164	6.09414	4.53164	66.6873								4014	98.3	96	90.3889	86.4444	81.0556	56.4444	34.5	13.0556	7	78.7222								4432	3.26316	0.0526316	-1.84211	1.21053	1.05263	-0.473684	2.42105	3.57895	8.78947	11.6316	13	71.1056
	4056	66.4016	65.5891	35.3391	16.9016	2.83905	6.21405	4.21405	6.65155	2.52655	66.9857								4023	99.8	96.8333	91.8333	87	82.7222	57.6667	36.0556	14.3333	8.05556	79.0556								4443	1.42105	1.68421	0.315789	0.894737	0.947368	-0.0526316	2.47368	3.94737	7.05263	11.5263	12.2632	71.3645
	4065	66.1465	64.334	36.959	16.209	3.27146	5.02146	4.70896	4.77146	4.89646	66.2526								4033	98.9	98.1667	93.2778	88.1111	82.1667	58.8333	38.5556	14.7778	9.5	78.8333								4453	1.21053	1.73684	0.684211	0.842105	2.05263	0.0526316	1.15789	3.57895	8.68421	12	12.4211	70.7286
	4075	65.2039	63.3289	35.8914	15.8289	4.57888	6.89138	5.82888	5.51638	4.14138	65.3072								4042	98.1	97.1111	92.5	88.8889	83.8333	58.2222	35.2778	15.0556	8.83333	80.4444								4463	2.10526	0.631579	1.52632	2.57895	1.31579	-0.263158	3.68421	3.26316	8.73684	12.4211	11.7895	69.9085
	4084	66.0113	66.1988	35.7613	15.6363	3.82379	4.82379	5.07379	5.26129	7.57379	67.0923								4051	98.6	97	93	86.1667	82.6667	57.8333	36.1111	13.4444	10.1111	79.0556								4473	2.36842	0.894737	0.315789	-0.631579	0.684211	-0.421053	2.21053	3	7.73684	12.3158	12.4211	71.4569
	4093	65.7562	64.7562	35.5062	16.5687	3.9437	6.8187	4.8187	7.0687	2.2562	66.2682								4060	100.2	98.6111	91.7778	86.3889	82.7778	58.3889	37.5	14.7778	10.3889	79								4483	1.52632	1.15789	-0.368421	1.78947	1.52632	-0.578947	1.63158	2.42105	7.05263	11.2105	12.5263	70.7421
	4102	65.1261	64.6886	36.9386	17.1886	5.18861	5.93861	6.12611	4.12611	5.12611	65.9295								4069	99.6	98.2222	91.3889	88.1111	83.6111	58.4444	36.3889	15.4444	8.83333	79.6111								4493	1.05263	1	0.789474	0.263158	1.31579	0.736842	2	2.57895	6.68421	12.6316	11.9474	70.4483
	4112	65.8085	65.246	35.4335	16.621	6.37102	5.05852	5.68352	4.55852	0.433523	66.5313								4079	100.9	94.8333	89.3333	85.6111	80.4444	53.6667	34.0556	12.3889	7.72222	77.0556								4504	1.47368	1.63158	0.368421	0.894737	0.0526316	-0.526316	1.31579	2.26316	7.36842	10.3684	13	70.9703
	4121	65.7409	62.8034	35.1784	16.2409	4.61594	5.17844	4.86594	5.92844	5.24094	65.3128								4088	97	97.7778	91.6667	88.2222	81.7778	57.7222	35.6667	13.5	8.72222	78								4514	1.26316	0.789474	1.31579	0.631579	2.52632	-1.05263	3.73684	1.63158	6.31579	12.1053	12.3684	69.9134
	4130	65.5483	64.4233	35.2358	17.8608	3.11085	6.29835	4.73585	5.04835	6.42335	66.0057								4097	100.8	98.2222	91.0556	87.7222	81.8889	58.0556	35.7222	14.4444	9	77.7222								4524	1.78947	1.21053	-0.210526	1.10526	-1	0.473684	2.94737	3.63158	7.26316	11.5789	12.9474	70.5144
	4140	65.9808	62.6058	35.7308	15.9808	4.66826	7.10576	6.91826	6.23076	4.04326	65.3333								4106	99	97.7778	90.5	87.1667	81.1111	56.7222	36.0556	14.8333	7.88889	78.5556								4534	0.473684	1.10526	0.105263	1.52632	1.47368	-0.947368	2.47368	3.10526	6.89474	9.52632	11.7895	69.9312
	4149	65.1632	64.2882	36.6632	15.3507	2.16317	4.60067	5.16317	3.35067	3.60067	65.7531								4115	102.3	97.7222	91.1667	87.2778	81.4444	55.7222	36.2778	14.7222	8.61111	78.4444								4544	0	0.631579	1.10526	2.15789	0	0.421053	3.52632	3.89474	6.84211	11.8421	11.2632	70.2953
	4158	65.2206	62.2831	35.0331	15.2206	2.53308	5.22058	4.78308	5.65808	1.97058	64.8076								4125	97.2	96.6111	90.1111	86.2778	80.1667	55.1667	35.6111	14.6667	8.27778	78.2222								4554	0.578947	0.894737	0.157895	1.84211	1.89474	-0.526316	3.36842	1.84211	7.31579	11.3684	12.0526	69.4752
	4167	66.028	63.8405	35.9655	16.4655	5.278	5.778	4.153	5.528	5.0905	65.9556								4134	100.3	98.8889	93.0556	88.2778	83.1111	57.7778	36.8333	15.6667	9.16667	80.0556								4565	1.15789	0.578947	0.578947	1	-0.105263	-0.315789	2.26316	1.52632	6.89474	10.7368	12.3158	70.4709
	4177	67.1479	63.8979	35.3979	17.4604	3.89791	6.46041	3.58541	4.64791	4.33541	66.5271								4143	100.6	97.6667	91.2778	88.7778	82.5	57.8333	36	14.6111	9.16667	78.7222								4575	0.157895	1.21053	1	1.78947	0.842105	-0.947368	3.47368	1.63158	7.42105	11.8421	12.2105	70.9667
	4186	66.2053	63.3303	34.3928	15.6428	3.64282	5.76782	4.76782	5.70532	1.20532	65.794								4152	99.1	97.2778	91.5	87.2778	82.5	57	36.3889	14.3333	8.66667	78.1667								4585	-0.105263	1.10526	1.15789	0.526316	1.52632	-1.05263	3.89474	2.89474	7.42105	12.6316	12.1579	70.3308
	4195	64.1377	62.1377	35.5752	15.5127	2.76273	5.32523	4.70023	6.38773	2.63773	64.2114								4161	101.1	98.9444	91.5556	88.2778	81.7222	58.5556	35.6667	14.3889	9.38889	78.7778								4595	1.10526	2.21053	0.578947	0.736842	0.0526316	0.473684	2.10526	2.47368	7.84211	11.1579	11.5789	68.9581
	4205	64.5701	64.0076	35.3826	15.8201	3.50764	5.50764	4.13264	5.94514	2.63264	65.329								4171	98.1	98.2222	91.0556	87.3889	83.2778	56.0556	35.0556	13.7778	8.83333	79.5								4605	1.15789	0.684211	0.421053	0.736842	1.26316	0.473684	2.89474	3.73684	6.89474	10.9474	11.2632	69.9275
	4214	62.8776	63.8151	35.1901	15.1901	2.62756	6.81506	5.25256	6.44006	2.37756	64.4139								4180	98	98.1667	91.3889	86.0556	81.5	57.2778	35.9444	14.0556	9	79.1111								4615	0.157895	0.473684	0.789474	0.631579	0.684211	-0.105263	2.31579	4	7.05263	9.94737	11.3158	69.1337
	4223	63.685	63.8725	37.9975	15.935	4.55997	5.18497	5.43497	5.62247	5.99747	64.8337								4189	102.9	97.9444	89.9444	88.1111	82.1111	55.7778	35.9444	14.5	9.5	78.5								4626	0.578947	-0.315789	0.631579	0.473684	0.210526	-1.05263	2.84211	3.36842	6.68421	11.4211	10.1579	69.4979
	4232	65.2424	62.7424	34.9299	15.8049	4.11738	5.17988	5.86738	4.74238	4.17988	65.0411								4198	98.8	99.5556	91.5556	89.3889	83	57.9444	37.6667	14.8333	10.2778	80.1111								4636	1.57895	1.36842	-0.210526	-0.105263	0.736842	0.157895	2.36842	2.15789	6.52632	11.2105	10.7895	69.6778
	4242	65.3623	63.1123	35.1748	15.2373	4.42479	6.48729	4.73729	5.36229	4.54979	65.2789								4207	100.8	96.9444	91	85.7222	80.5	56.3889	35	14.5556	8.77778	79.8889								4646	1.47368	1.15789	0.421053	0.263158	0.368421	0.421053	2.05263	2.36842	6.10526	10.5263	11.1579	69.884
	4251	65.9197	62.7947	34.4822	16.1072	3.1697	6.2322	6.6697	4.9822	2.2947	65.3953								4217	97.8	99.8889	92.3333	89.1111	83.1111	56.9444	36.6111	15.2222	10.0556	79.5556								4656	2	1.10526	0.684211	0.263158	1.36842	0.0526316	2.10526	3.31579	9	10	12.2105	69.985
	4260	65.1021	63.2896	33.4771	14.1021	4.03962	5.47712	4.72712	5.53962	1.28962	65.2387								4226	102.1	97.7222	91.5	86.6667	81.2778	55.6111	35.4444	14.6111	8.38889	78.6111								4666	1.36842	0.368421	0.473684	0.894737	-0.0526316	0.421053	2.57895	1.57895	8.26316	11.0526	9.42105	69.8491
	4270	64.222	63.222	33.4095	15.5345	4.22203	5.53453	5.22203	5.47203	3.97203	64.7787								4235	99.9	96.5556	90.9444	86.1667	80.6667	54.6667	34	13	6.72222	78.4444								4676	1	0.0526316	1	0.421053	1.42105	-0.421053	0.473684	2.89474	8.05263	11.1579	10.6842	69.4501
	4279	64.2794	63.2169	34.4669	16.2794	3.65444	5.40444	5.15444	5.59194	1.90444	64.8041								4244	99.2	98.7222	92.8889	87.6667	81.6111	55.2778	36.1111	12.6111	10.5	78.2778								4687	1.31579	-0.421053	0.315789	1.68421	1	-1.57895	1.84211	2.36842	6.05263	10	11.9474	69.4722
	4288	64.9619	62.6494	33.8369	15.7744	3.02435	7.46185	5.52435	6.33685	2.83685	64.8598								4254	99.8	98.0556	91.7778	88.9444	82.1667	57.4444	36.5	14.5	9.44444	79								4697	0.789474	1.63158	1.63158	1.57895	0.157895	0.842105	2.42105	4.57895	6.63158	11.5789	11.6842	69.5205
	4297	65.1443	61.0193	35.2693	14.8943	3.33176	6.01926	5.08176	5.08176	3.14426	64.1571								4263	99.9	97.1111	91.1111	87.2778	79.6111	54.9444	35	12.8889	8.05556	76.9444								4707	1.42105	1.89474	0.263158	1	1.05263	1.21053	3.47368	3.57895	7	9.73684	10.8947	68.911
	4307	64.2642	61.3267	33.2642	14.6392	1.95168	7.76418	5.57668	7.70168	2.01418	63.8791								4272	98.4	98.8333	93.5556	89.3333	83.7778	57.7222	36.1667	15.8889	10.3333	79.3333								4717	0.368421	2.15789	0.736842	1.89474	-0.368421	-1.05263	3.10526	3	7.31579	9.84211	11.1053	68.6698
	4316	64.1341	63.3841	34.1341	15.4466	3.38409	6.25909	3.94659	6.07159	0.259088	64.8146								4281	99.1	98.6667	90.8889	87.2778	82.0556	55.2222	35.6667	13.5556	9.72222	79.0556								4727	1.10526	1.84211	-0.315789	2.42105	0.526316	1.52632	3.73684	2.84211	6.26316	9.26316	10.7368	69.4813
	4325	61.6915	62.6915	33.6915	15.379	3.504	4.8165	5.1915	4.754	1.8165	63.2927								4290	101.2	98.3333	92	88.7778	83.7778	58.3333	36.9444	15.7222	10.5	79.6111								4737	-0.684211	1.26316	0.0526316	0.105263	1.89474	-0.368421	2.63158	3.10526	7.42105	11.0526	10	68.1613
	4335	64.1864	61.6864	34.6864	15.9989	4.12391	5.18641	3.43641	4.87391	4.18641	64.0159								4300	99.1	96	90.6667	86.3333	81.0556	55.4444	34.6667	12.3889	8.66667	76.0556								4748	1.05263	2.05263	0.526316	1.52632	1.94737	1.05263	3.89474	3	6.15789	10.9474	9.42105	68.7886
	4344	63.9938	62.8688	32.9313	14.2438	2.24382	5.30632	6.24382	5.74382	-0.00617631	64.4964								4309	98.3	98.3889	91.4444	86.6111	81.7778	56.7778	35.3333	14.3333	8.88889	78.2778								4758	0.947368	1.68421	1.57895	0.631579	1.10526	-1.05263	0.842105	3	5	9.36842	9.57895	69.2053
	4353	63.9262	62.5512	34.3637	15.2387	4.11374	6.23874	5.23874	5.11374	2.80124	64.3095								4318	97.7	99.5	91.7222	87.1667	81.3333	56.3333	34.9444	14.2222	9.94444	78.1667								4768	0.315789	0.105263	0.263158	1.63158	0.736842	-0.894737	3.31579	1	6.21053	9.84211	10.2105	69.0431
	4362	64.1711	63.6711	32.9211	14.4836	2.79615	5.35865	4.04615	6.04615	6.35865	64.972								4327	98.8	97.9444	90.1667	87	81.8889	55.2222	34.0556	14.9444	8.77778	78.3333								4778	1	1.73684	0.789474	-0.0526316	0.0526316	0.631579	1.57895	3.15789	5.84211	10.4737	10.4737	69.6178
	4372	64.6661	61.1036	34.3536	14.5411	3.16606	5.54106	4.10356	5.72856	4.60356	63.9658								4336	99.7	98.5556	92.3889	87.7222	81.2778	55.9444	35	13.2778	9.16667	78.2222								4788	0.947368	1.36842	-0.421053	0.421053	1	-0.368421	2.21053	2	7.10526	11	9.89474	68.7451
	4381	62.8485	61.036	34.0985	15.411	2.09847	6.16097	4.53597	5.47347	4.72347	63.0507								4346	100.3	99.2222	90.6111	86.8333	82.1667	55.8333	33.8333	14.8333	8.55556	77.1111								4798	1.84211	1.68421	0.368421	0.526316	1.05263	-0.421053	1.73684	2.15789	6.42105	10.7368	9.89474	67.9513
	4390	64.0934	62.0309	33.7184	15.0934	4.34338	5.34338	5.65588	6.03088	3.84338	64.138								4355	98.9	96.8889	89	85.5	79.8889	53.3333	34.2778	13.2222	7.94444	76.5								4809	0.947368	1.84211	0.210526	0.421053	-0.263158	-0.947368	2.10526	2.78947	4.78947	9.15789	10.1053	68.8944
	4399	63.8383	63.2758	33.2758	13.4008	3.3383	6.7758	5.6508	5.2133	4.5883	64.6185								4364	98.8	97.3889	92.5556	87.6667	82.6667	57.6111	36.3333	16.0556	10.6667	79.7222								4819	1.42105	0.947368	0.105263	1.42105	-0.473684	0.368421	0.631579	1.78947	6.73684	11.0526	11.4737	69.3112
	4409	64.0207	61.0832	32.8332	14.3957	3.95821	5.39571	5.14571	5.77071	5.70821	63.6427								4373	102	98.2222	91.2778	87.7778	83.2778	55.9444	35.8889	14.8333	9.5	79.1111								4829	1.26316	0.842105	0.421053	1.94737	0.736842	-0.736842	1.68421	2.10526	6.84211	10.1053	10.3158	68.4648
	4418	63.2656	62.3281	31.7656	14.7656	3.39062	5.82812	5.20312	6.14062	3.20312	63.8805								4382	98.6	97.8889	90.8889	86.3333	80.8889	54.7778	34.4444	13.7778	8.66667	77.3889								4839	2.21053	2.21053	1.05263	0.842105	1.78947	0.684211	2.89474	1.94737	6.31579	9.21053	10.0526	68.671
	4427	64.448	62.198	34.448	15.7605	2.94803	4.82303	3.44803	6.19803	1.51053	64.3913								4392	99.9	99.7222	92.3333	87.4444	81.7778	54.7222	35.3889	13.7222	10.1111	78.8333								4849	0.789474	0.894737	0.526316	-0.210526	0.631579	0.157895	3	2.57895	6.05263	9.94737	8.89474	69.1141
	4437	63.6929	62.4429	32.7554	13.8804	2.88044	6.31794	4.75544	5.38044	4.38044	64.1436								4401	102.9	97.8333	91.1667	86.5556	82.7778	55.2778	34.5556	14.6111	8.83333	77.8333								4859	1.57895	0.526316	0.0526316	1.05263	-0.631579	0	2.47368	2.42105	6.10526	9.63158	9.42105	68.8993
	4446	64.3754	60.8129	31.3129	14.5629	2.43786	5.87536	4.81286	4.62536	4.56286	63.6836								4410	100.6	98.0556	92.2222	86.3333	81.5	55.0556	35.2222	14.7778	9.16667	77.3333								4870	1.73684	1.26316	-0.894737	1.84211	0.263158	-0.894737	2.63158	2.68421	6.31579	9.10526	10.1579	68.5003
	4455	63.8703	60.1828	33.4953	14.6203	1.68277	5.18277	4.87027	5.68277	7.62027	63.1325								4419	97	96.6111	91.0556	84.8889	79.1111	53.6111	32.7778	11.7778	6.83333	75.8889								4880	0.473684	0.368421	-0.684211	2.10526	0.368421	1.15789	1.21053	2.10526	7.21053	8.73684	10	68.0223
	4464	62.4902	61.4902	31.6152	13.8027	3.42768	5.86518	4.80268	3.99018	4.80268	63.0973								4428	101.4	98.7778	92.5	86.7778	80.7778	56.1111	33.6667	13.3889	9.55556	77.2222								4890	0.578947	0.157895	0.157895	2.05263	1.42105	0.789474	2.47368	0.947368	7.31579	10.2632	9.26316	67.9917
	4474	61.9851	62.1726	31.4851	14.4851	2.48509	5.73509	4.36009	3.79759	4.48509	63.1833								4438	98.4	98.3889	92.7778	86.8889	81.1667	56.1111	34.5	14.6667	9.44444	77.7778								4900	0.947368	1.94737	1.78947	0.210526	0.526316	-0.105263	2.84211	0.684211	5.63158	7.84211	10.2632	68.0664
	4483	65.2925	63.73	32.2925	13.855	2.6675	6.0425	3.605	4.6675	4.6675	65.5449								4447	98.1	98.8333	91.6111	87.3889	82.1111	56.3333	35.6667	14.3889	9.77778	78.0556								4910	0.315789	0.789474	0.105263	1	0.315789	-0.947368	1.31579	2.42105	5.15789	10	8.94737	70.1147
	4492	63.1624	62.9124	33.3499	15.6624	2.03742	4.97492	5.47492	6.47492	2.53742	64.114								4456	100.4	98.5	92.3889	88	82	55.3333	36	14.1667	10.2222	78.1111								4920	0.368421	1.31579	1.57895	1.10526	1	-0.894737	3.68421	3	6.78947	8.73684	9.94737	68.8736
	4502	62.5948	61.9698	32.1573	14.5948	4.15733	5.71983	4.34483	4.78233	4.34483	63.3809								4465	97.7	99.2778	91.2778	87.0556	80.0556	55.8333	33.9444	14.3333	10	77.1111								4931	1.89474	-0.368421	-1.15789	2.26316	0.473684	0.210526	2.10526	2.10526	5.68421	7.89474	9.10526	68.2377
	4511	63.2772	61.2147	32.1522	14.6522	2.27724	7.15224	4.40224	5.02724	5.21474	63.3456								4474	100.5	98.5556	91.2222	87	81.7778	55.2778	35	14.8889	9.38889	77.7778								4941	0.578947	1.42105	0.0526316	2.26316	-0.894737	-0.473684	0.842105	2.05263	6	8.84211	8.89474	68.2071
	4520	64.1472	61.4597	31.0847	14.1472	3.45965	5.45965	5.52215	6.58465	4.45965	63.8868								4484	99	96.3889	91.5	85.3889	78.2778	54.1667	33.9444	13.3889	7	76.1667								4951	1.52632	1.36842	0.631579	0.157895	0.368421	0.578947	1.57895	2.05263	4.78947	7.52632	8.78947	68.6765
	4529	65.0171	60.7046	31.4546	15.1421	2.20456	5.95456	5.82956	5.39206	3.76706	63.9425								4493	99.2	98.2222	93.7222	86.6667	83.1111	54.8889	35.3889	14.6667	9.61111	77.8333								4961	1.26316	-1.10526	-0.736842	0.263158	-0.526316	-0.789474	2.47368	2.94737	5.42105	7.78947	9.10526	68.7249
	4539	63.012	63.3245	30.4495	15.137	3.13698	6.44948	4.26198	6.07448	4.26198	64.241								4502	100.5	97.6111	90.1111	86	81.8889	54.2222	33.6667	13.7778	8.16667	77.5								4971	1.21053	0.315789	0	1.78947	1.31579	0.894737	2.73684	2.89474	6.15789	8	9.36842	68.9838
	4548	65.3819	62.3194	31.5069	15.8194	3.56939	6.25689	5.00689	6.69439	3.31939	64.9035								4511	100.7	99.8889	93.7778	88.1667	82.4444	56.1667	37.4444	16.1111	11.1111	78.8889								4981	1.10526	1.47368	0.157895	0.631579	-0.842105	-1.42105	2.68421	3.10526	5.21053	8.36842	9.73684	69.5584
	4557	64.7518	60.5018	31.7518	14.5018	3.5643	5.2518	3.1893	4.6893	6.3143	63.7153								4520	99.2	97.5556	91.6111	85.3333	81.8333	54	33	13.2222	7.77778	77.5								4991	0.105263	1.68421	-0.631579	1.73684	-0.0526316	-0.736842	0.842105	1.73684	4.10526	8.57895	9.68421	68.5278
	4567	63.7467	60.9967	30.4967	15.3717	3.99671	6.49671	4.55921	5.99671	2.12171	63.4677								4530	100.6	98.0556	91.2222	86.1111	80.2222	55.7222	33.8333	12.6667	8.11111	77.2778								5002	0.473684	2.05263	-1.26316	1.36842	0.473684	0.421053	1.21053	1.47368	6.21053	8.63158	6.73684	68.313
	4576	63.6791	59.2416	32.2416	14.5541	2.42912	6.17912	4.74162	4.30412	1.67912	62.5829								4539	96.8	96.8889	90.6111	85.4444	80	55.9444	34.0556	13.0556	8.44444	76.3889								5012	0.736842	0.526316	-0.0526316	0.894737	1.47368	-0.473684	1.31579	2.78947	4.78947	7.78947	8	67.5456
	4585	62.049	61.3615	32.1115	14.1115	1.73654	5.48654	4.79904	4.48654	2.54904	62.8207								4548	101.1	99.7222	92.0556	86.1111	80.6111	55.6667	34.6667	14.7222	8.44444	76.8333								5022	0.684211	1.21053	0.473684	0.842105	-0.842105	-0.421053	1.94737	3.42105	5.10526	8.57895	9.68421	67.7518
	4594	62.1064	60.6689	30.6689	14.2939	3.41895	6.23145	4.41895	6.04395	2.16895	62.5123								4557	99	99.7222	92.0556	86.3889	80.7222	53.9444	33.2778	13.2222	8.83333	77.2222								5032	1.73684	0.736842	-0.315789	1.36842	0.631579	-0.105263	2.94737	2.15789	6.21053	8.68421	8.94737	67.4844
	4604	63.1639	59.8514	32.0389	14.8514	3.28886	6.10136	5.28886	5.28886	0.97636	62.6287								4567	102.7	99.8889	91.7778	85.8889	82.1111	56.1667	34.3889	14.2222	9.55556	78								5042	0.210526	0.526316	-0.473684	0.842105	1.42105	-0.526316	1.94737	2.84211	5.73684	7.15789	9.15789	67.5854
	4613	62.2838	60.5963	32.4713	13.7838	1.40877	4.47127	5.28377	5.40877	-0.0287278	62.5631								4576	98.3	97.6667	91.7222	85.3333	81.6111	54.2222	34.5	13.7778	8.16667	76.7222								5052	-1.52632	-0.157895	-0.368421	0.631579	1.52632	-0.263158	1.52632	2.84211	4.89474	8.05263	8.68421	67.5284
	4622	61.9662	61.9662	29.5912	13.4662	2.21618	6.09118	3.65368	4.71618	1.77868	63.074								4585	99.5	96.8333	90.5556	85.6667	81.1111	55.1111	34.7778	13.1111	9.83333	75.3889								5063	0.789474	0.631579	0.210526	1.31579	1.05263	0	1.78947	2.68421	4.57895	8.42105	9.05263	67.9715
	4632	63.8986	60.2736	31.4611	13.1486	2.8986	5.0861	6.0861	4.6486	1.9611	63.1904								4594	99.9	97.7778	91.5	87.6111	80.5	54.3889	33.4444	14	8.38889	75.7222								5073	1.52632	1.42105	-0.315789	0.210526	1	-0.368421	0.894737	2.57895	5.78947	7.47368	7.94737	68.0725
	4641	62.3935	61.6435	31.0185	14.581	3.83101	5.70601	5.08101	5.26851	0.581008	63.1248								4603	99.9	98.5556	91	85.1667	79.8333	53.1111	33.0556	13.7222	7.5	75.6111								5083	1.05263	1.36842	0.210526	0.263158	0.263158	1.94737	2.05263	2.21053	5.36842	8.15789	8.73684	68.0156
	4650	63.2009	61.8259	31.0759	13.4509	2.51342	5.70092	3.88842	4.07592	3.20092	63.6053								4613	97.7	98.1667	91.2222	87.6667	80.5556	53.5556	32.8333	13.7778	9.05556	75.8889								5093	0	0.105263	0.736842	0.894737	0.578947	0.684211	3.21053	2.89474	6.36842	8.57895	7.94737	68.4324
	4659	62.3833	60.3833	32.3208	14.7583	2.82083	6.44583	5.88333	4.69583	-0.241668	62.5081								4622	98.4	97.7222	89.8333	85.0556	79.8889	54.8333	33.4444	13.5	8.55556	77.5556								5103	0.736842	0.473684	-1.05263	0.894737	0.421053	0	2.26316	2.15789	5	8.10526	8.47368	67.4807
	4669	63.3157	61.2532	30.6907	14.6907	1.69074	5.56574	5.44074	3.12824	0.00324427	63.383								4631	99.8	98.7778	92.2222	87.3333	79.7778	53.0556	34	13.5556	9.61111	77.1667								5113	2	0.263158	-0.736842	0.473684	0.894737	-1.36842	2.15789	2.21053	6	8.89474	9	68.2396
	4678	63.0607	59.8732	30.2482	13.9357	2.99816	6.06066	5.18566	4.43566	3.49816	62.5892								4640	100.8	98.4444	92.3889	86.4444	80.5556	54.3333	34.8333	13.5556	8.27778	77.5								5124	0.526316	0.368421	0.684211	-0.157895	0.263158	-1.78947	0.631579	2.36842	4.89474	8.78947	6.36842	67.5511
	4687	61.5556	60.0556	30.6806	13.8056	1.80557	6.18057	4.43057	5.36807	2.74307	61.9472								4649	99.4	100.611	93.3889	86.2778	82.1667	54.2778	35.4444	14	9.88889	77.5556								5134	1.31579	0.789474	-1.15789	1.15789	-0.263158	0.368421	3.05263	1.36842	4	8.36842	7.57895	66.9942
	4697	62.9255	61.4255	30.3005	14.6755	2.48798	7.73798	3.42548	3.48798	2.98798	63.2772								4659	100.1	98.2778	90.5556	86.8889	79.7778	53.4444	32.6111	13.4444	7.61111	78.3889								5144	1.05263	1	-0.0526316	-0.157895	0.947368	0.157895	2.21053	3.21053	6.36842	7.89474	7.57895	68.1478
	4706	63.2954	60.5454	31.8579	13.2329	2.92039	5.23289	5.29539	5.73289	4.17039	63.0295								4668	99.1	99.2778	91.0556	87.1111	81.5556	52.9444	33.8333	14.1667	9.5	77.1667								5154	1.47368	0.0526316	0.947368	0.578947	0.631579	0.210526	2.21053	2.21053	4.42105	7.73684	8.10526	67.933
	4715	61.6653	59.7903	31.0403	15.1653	3.1653	6.2278	6.0403	4.6028	5.4153	61.8717								4677	99.8	97.0556	89.2778	86.3889	80.8333	53.8889	33.9444	14.1111	8.16667	77.3889								5164	1.05263	0.263158	-0.368421	1.36842	0.947368	-0.631579	1.73684	1.52632	4.89474	8.42105	7.68421	66.9287
	4724	62.9102	62.4727	29.7227	14.5352	1.66022	5.09772	5.28522	5.97272	4.66022	63.7781								4686	96.7	98.6667	91.7778	86.6111	79.6667	54.2222	32.7778	13.1667	7.66667	76.3889								5174	1.36842	0.526316	-0.0526316	1.42105	-0.631579	0.736842	1.78947	1.73684	4.89474	8	8.57895	68.5823
	4734	62.4051	61.2801	30.8426	14.5926	1.40513	6.90513	6.84263	4.96763	4.15513	62.954								4695	98.1	97.8889	90.2222	84.5	80.5556	52.6111	32.6667	12.1667	7.11111	75.8333								5185	1.26316	-0.315789	-0.368421	2.05263	-1.26316	0.421053	0.789474	0.947368	5.26316	7.31579	9.47368	67.8675
	4743	62.0875	60.8375	29.9	12.5875	2.77504	5.96254	4.77504	5.40004	4.33754	62.585								4705	99.4	96.0556	89.5	83.8889	78.9444	53.0556	31.2222	13.1111	7.44444	74.7222								5195	1.57895	0.894737	-0.105263	0.631579	0	-0.105263	1.63158	1.52632	6.10526	7.78947	8.05263	67.5474
	4752	62.3325	59.645	30.2075	13.395	2.20745	5.89495	4.51995	4.51995	4.58245	62.125								4714	102	95.9444	90.4444	84.4444	78.9444	53.2778	32.0556	12.7222	7.72222	74.7222								5205	1.36842	1.63158	0.578947	0.842105	0.105263	-1.26316	-0.0526316	1.68421	5.10526	7.57895	6.10526	67.1484
	4761	61.0149	59.7024	29.0149	12.7649	1.26486	6.20236	4.88986	5.76486	2.70236	61.5132								4723	101.4	98.9444	90.0556	87.7222	80.0556	54.0556	33.3889	14.3333	9.33333	76.5								5215	0.315789	1.47368	-0.368421	1.89474	-0.526316	0.263158	1.84211	3.05263	4	7.68421	7.05263	66.6178
	4771	60.8223	60.5098	29.3223	12.3848	1.69728	6.44728	5.50978	4.94728	5.19728	61.8117								4732	100.4	98.1111	90.8333	87.1667	80.6667	54.1667	34.3333	13.7222	8.83333	74.9444								5225	0.736842	0.789474	0	1.21053	0.421053	-1.26316	2.57895	2.84211	3.94737	6.68421	6.21053	66.8767
	4780	61.0672	59.1922	28.8172	13.3172	2.69219	6.75469	5.87969	5.56719	1.94219	61.291								4741	99.6	96.9444	89.8889	85.1111	78	52.2222	31.8889	12.1111	7	74.8889								5235	1.21053	-0.157895	-0.210526	0.578947	-0.368421	-1.21053	2.63158	0.631579	3.26316	6.84211	8.52632	66.425
	4789	62.9996	59.4996	29.3121	12.6871	0.6871	5.1871	5.5621	5.3121	3.9996	62.3783								4751	98.1	98.4444	93.1667	85.9444	78.5556	52.4444	32.8889	13.8333	8.16667	77								5246	0.0526316	-0.157895	0.0526316	0.947368	0.105263	-1.05263	0.842105	2.05263	3.73684	8.52632	7.05263	67.3681
	4799	61.8695	61.682	30.557	12.6195	3.05701	4.74451	3.68201	4.80701	3.99451	62.8891								4760	99.7	96.1111	91.5556	85.7778	77.3889	53.6111	32.8333	12.6111	8.88889	75.1667								5256	0.315789	0.894737	-0.526316	1.31579	-0.421053	-0.0526316	1.47368	0.736842	4.21053	7	8.73684	67.8112
	4808	61.9894	59.6144	30.2394	13.2394	2.48942	5.61442	4.61442	5.36442	6.55192	61.9436								4769	101.1	96.5556	89.7222	85.4444	78.6667	52.5556	31.6667	11.6667	5.94444	74.8889								5266	1.89474	0.210526	0.263158	0.157895	-0.105263	0.157895	1.68421	2.42105	6.21053	7.89474	7.42105	66.9911
	4817	62.0468	60.8593	29.5468	13.2343	1.29684	4.98434	4.85934	7.04684	4.85934	62.5758								4778	99.7	97.3889	90.7778	87.3889	79.2778	52.4444	34.1111	13.7222	7.88889	75.8333								5276	1.21053	1.42105	0.263158	0.0526316	0.947368	0.315789	2.68421	0.736842	5.31579	6.73684	6.84211	67.5394
	4826	62.4167	58.0417	29.6042	13.2917	1.16675	6.35425	3.91675	4.91675	1.04175	61.3876								4788	102	97.2222	90.5	83.5	79.4444	53.1667	32.6111	13.1111	7.83333	75.1111								5286	1.26316	0.684211	-1.10526	1.10526	0.526316	-0.210526	2.47368	2.47368	3.21053	5.42105	7.89474	66.5088
	4836	62.2242	60.6617	29.5367	13.1617	1.41166	5.47416	3.72416	7.22416	3.09916	62.5659								4797	98	98.2778	91.6667	87.5	81.5	55.0556	33.3889	13.5556	10	76.6667								5296	1.26316	0.526316	0.0526316	0.631579	1.78947	-0.684211	1.73684	1.68421	4.47368	8.63158	7.84211	67.5309
	4845	62.7816	58.1566	28.9066	11.4066	0.906573	5.53157	4.15657	5.28157	2.96907	61.6205								4806	99.1	98.7778	92.2778	87.3333	79.6111	52.9444	33.3889	14.3889	8.38889	76.0556								5307	0.684211	1.21053	-1.10526	0.157895	0.210526	-0.842105	1.36842	1.63158	4.94737	5.73684	7.36842	66.7108
	4854	61.0265	59.589	28.214	13.0265	3.33898	5.96398	4.46398	6.02648	2.46398	61.4638								4815	100	99.1111	90.4444	86.8333	80	53.0556	33.7222	14.1667	10	76.6111								5317	0.947368	0.894737	-1.47368	1.26316	-0.526316	-0.105263	1.89474	1.36842	5.36842	6.73684	6.57895	66.5749
	4864	62.2714	58.5214	30.3339	12.6464	2.5214	6.5214	5.0839	6.8339	3.6464	61.5499								4824	98.4	97	90.9444	84.7778	79.7778	52.3889	33.0556	12.3333	8.44444	75.7222								5327	1.36842	-0.368421	0.947368	0.736842	0.421053	-0.368421	2.47368	1.36842	5.63158	6.78947	7.68421	66.6496
	4873	61.8913	59.9538	29.6413	12.3288	2.26631	6.20381	4.14131	5.32881	3.64131	62.0607								4834	100.3	98.2222	91.2222	85.6111	78.9444	52.3889	33.5556	14.5	8.83333	75.9444								5337	0.105263	0.526316	1.10526	-0.105263	-0.421053	-0.0526316	0.894737	1.63158	5.31579	6.05263	7.05263	67.0927
	4882	61.5112	60.8862	27.8862	13.8862	3.32372	5.51122	4.13622	4.32372	2.19872	62.3289								4843	102.8	100.278	91.6111	88.8333	80.4444	55.3333	34.5556	15	9.55556	77.7778								5347	0.947368	0.789474	0.210526	1.63158	0.684211	-2.15789	1.15789	1.21053	3.57895	6.36842	5.68421	67.3252
	4891	63.8186	59.8186	29.1311	13.0061	2.56863	4.69363	5.69363	4.88113	5.50613	62.9307								4852	99.5	97.4444	90.6667	85.4444	79.3333	51.3333	30.8333	13.7778	8.38889	74.9444								5357	0.684211	0.578947	0.894737	-0.526316	0.263158	-1.15789	2.47368	1.78947	4.84211	5.94737	6.78947	67.8473
	4901	60.8135	58.3135	29.501	12.3135	3.43854	5.93854	4.93854	5.37604	3.18854	60.7413								4861	101.2	96.9444	90.7222	84.8333	78.3333	52.4444	32.9444	12.4444	8.11111	75.3333								5368	2	0.473684	0.315789	-0.947368	-0.684211	-0.684211	1.89474	1.21053	4.84211	7.52632	6.73684	65.9482
	4910	60.6835	59.5585	28.371	11.621	0.808457	5.74596	5.68346	3.62096	2.68346	61.2825								4870	100.9	96.9444	90.9444	85.1111	77.9444	53.5	32.0556	13.1667	6.83333	75.4444								5378	0.368421	1.26316	0.263158	0.736842	0.578947	-0.789474	1.89474	1.94737	2.73684	6.36842	6.94737	66.4176
	4919	61.4284	60.0534	27.1784	11.8659	2.80337	5.61587	6.05337	4.11587	2.55337	61.8843								4880	97.4	97.1111	89.4444	84.3889	78.4444	51.6111	31.4444	12.2778	7.16667	75.7222								5388	0	-0.210526	1.15789	-0.526316	-0.842105	-0.315789	1.89474	0.789474	3.10526	5.73684	6.47368	66.9397
	4929	60.9858	59.6108	28.7983	11.6108	1.92328	4.67328	5.42328	5.11078	3.23578	61.4546								4889	97.9	98	92.8333	85.2222	79.5	53.6111	32.7778	13.9444	8.61111	75.2222								5398	1.57895	0.842105	0.631579	0.0526316	0.263158	0.421053	1.63158	1.57895	2.68421	6.47368	5.89474	66.567
	4938	61.0432	58.8557	27.1682	12.4807	1.91819	5.41819	4.41819	5.16819	3.98069	61.116								4898	100.7	98.0556	91.2222	85.8333	79.6111	54.3333	31.8333	13.5	7.44444	74.5								5408	1.94737	0.894737	-0.526316	-0.421053	-0.157895	-0.526316	3.26316	1.26316	4.21053	5.57895	6.15789	66.2732
	4947	63.3506	58.9756	28.9756	12.4131	2.1006	6.4756	6.1006	5.1631	1.7881	62.2943								4907	98.9	96.7222	91.1111	84.8333	77.7222	51.2778	32.9444	12.7778	8.38889	75.1667								5418	0.947368	0.473684	-0.684211	0.473684	-0.210526	-0.736842	1.10526	0.315789	3.57895	6.21053	7.78947	67.2952
	4956	59.9705	58.158	27.533	13.3455	2.97052	5.84552	4.09552	4.97052	4.03302	60.2566								4916	101.9	97.2222	91.3333	85.6111	79.2778	52.8889	33.2778	12.6111	8.94444	75.5								5429	0.210526	-0.0526316	0.0526316	0.473684	0	0.157895	2.15789	2.78947	4.31579	5.84211	6.15789	65.5278
	4966	61.0904	58.9654	27.7779	12.9029	1.90293	6.34043	4.77793	4.52793	3.34043	61.1922								4926	99.1	96.7778	90.7222	84.3889	78.2778	52.1111	31.1111	12	7.05556	74.6111								5439	0.842105	0.368421	-0.526316	0.315789	-1.31579	-1.52632	1.89474	1.63158	3.10526	5.68421	6.78947	66.3393
	4975	61.0228	59.3978	27.8353	11.7103	1.77284	4.71034	4.77284	4.46034	3.52284	61.3693								4935	97.3	101.167	92.5	88.5	79.3889	53.2778	34.1667	14.5	10.2778	77.0556								5449	0.684211	0.105263	-1	0.789474	0.315789	0.263158	2.15789	1.94737	4.21053	5.68421	5.94737	66.4929
	4984	61.0178	60.7678	28.3303	12.5803	1.45525	6.83025	5.33025	4.33025	1.39275	62.0318								4944	100.1	98.0556	89.8889	84.6111	79.6667	52.7778	32.2778	13.3889	9.5	75.8333								5459	0.947368	0.684211	0.631579	0.0526316	1.52632	-1.21053	1.10526	1.52632	3.05263	4.57895	6.31579	67.0676
	4994	61.7627	57.3877	28.0752	12.9502	3.45016	6.07516	4.57516	4.88766	3.82516	60.7526								4953	96.5	98.2778	91	86.2778	79.1667	53	32.6667	14.3333	9.66667	77.1111								5469	0.684211	0.842105	0.0526316	0.578947	0.210526	0.421053	1.89474	2.52632	4	5.89474	5.15789	65.958
	5003	62.1326	57.0076	27.5701	12.6951	1.25758	4.50758	4.32008	6.38258	2.63258	60.7476								4963	103	97.7778	91.6667	85.6111	78.7778	51.3889	33.1111	13.8333	8.66667	76.8333								5479	0.368421	1.94737	-0.263158	0.210526	-0.263158	-0.526316	3.21053	1.57895	4.15789	5.52632	6.52632	65.9537
	5012	59.5025	57.19	27.69	11.5025	1.93999	5.50249	3.87749	5.43999	5.75249	59.5595								4972	99	97.8333	91.2222	85.7778	79.3889	53	33.0556	13.2778	8.44444	76								5490	1.31579	1.63158	-0.315789	0.947368	-0.0526316	-0.315789	2.36842	1.10526	4.84211	6.42105	6.84211	64.9231
	5021	61.7474	57.9349	28.2474	13.9349	0.684901	6.8724	4.1849	5.9349	7.3099	61.0108								4981	101.7	96.7778	90.5556	84.2778	78.7778	51.2222	30.6111	12.2778	7.66667	74.7778								5500	0.894737	2.05263	0.210526	1.84211	0.263158	-0.157895	2.36842	0.368421	3.78947	5.68421	5.31579	66.182
	5031	60.6798	58.9298	26.9298	11.6798	2.61731	4.92981	4.92981	5.92981	4.92981	60.9755								4990	96.6	97.6111	90.8889	86.1111	78.3333	51.1111	32.1111	12.6111	7.55556	75.9444								5510	1.73684	0.631579	-0.473684	-0.315789	0.947368	-1.05263	1	-0.473684	5.15789	5.26316	7.26316	66.1514
	5040	61.1122	58.5497	26.4872	13.0497	2.92472	6.04972	4.67472	5.98722	3.73722	61.0009								4999	99.7	96.6667	91.1111	86.5556	79.8889	53.4444	33.3889	14	9	75.0556								5520	-1	2.15789	0	0.789474	0.157895	0.0526316	1.73684	2	4.05263	6.05263	6.78947	66.1735
	5049	62.4196	59.1071	28.3571	12.6696	1.73214	5.29464	5.73214	4.54464	5.54464	61.9062								5009	101	96.8889	92.5556	86.2778	79.5556	53.6111	33.3333	14.1667	9.33333	75.6667								5530	0.157895	0.473684	-0.894737	0.947368	-0.368421	-1.73684	1.63158	2.15789	2.94737	6.63158	4.47368	66.9586
	5058	60.977	57.7895	27.4145	11.7895	1.35205	4.85205	4.60205	4.35205	3.16455	60.5663								5018	100.2	98.1111	92.6111	86.1667	79.7778	53.5	33.7222	14	9.27778	75.2778								5540	0.736842	-0.157895	-0.947368	1.89474	1.78947	-0.684211	1.31579	1.84211	3.47368	6.10526	6.47368	65.7965
	5068	60.7845	59.597	27.972	11.847	1.28446	5.15946	5.65946	5.09696	4.53446	61.3502								5027	98.7	96.2778	89.7222	84.3889	78.5	51.5	32.3889	13	9.5	75.1111								5551	0.894737	0.526316	0.157895	0.736842	0.684211	-0.631579	3.68421	1.21053	4.78947	6	5.26316	66.4764
	5077	61.0919	58.7169	27.5919	11.9044	1.09187	6.02937	5.02937	4.02937	2.46687	61.0722								5036	98.6	100.556	93.1111	85.6667	80.3889	51.8333	33.5556	14.2222	11.4444	75.8889								5561	2.31579	0.210526	-0.210526	0.631579	0.789474	0.421053	0.894737	1.10526	2.31579	5.31579	5.94737	66.2353
	5086	60.1493	57.8368	28.4618	12.0868	1.96179	5.39929	3.58679	6.27429	3.14929	60.1874								5045	99.6	97.1111	90.0556	84.8889	79.5556	51.6111	31.5556	12.5556	10	74.2222								5571	0.0526316	-0.0526316	0.263158	1.10526	0.105263	-0.578947	1.10526	0.947368	3.57895	5.94737	6.31579	65.4678
	5096	60.8942	59.5817	27.8317	13.2692	1.4567	4.0817	4.2692	3.9567	1.0192	61.3961								5055	100.3	99.8333	90.1111	87.8889	79.4444	53.2222	32.1111	14.5	9.05556	75								5581	0.736842	1.05263	-0.526316	0.421053	-0.0526316	-1.10526	2.05263	0.789474	4.21053	5.84211	6.05263	66.5162
	5105	59.5766	58.0141	27.8266	12.6391	2.20161	5.51411	5.63911	5.38911	-0.110891	59.9955								5064	98.9	99.4444	93.5556	86.4444	80.5556	52.9444	32.9444	14.5	10.9444	75.1667								5591	0.210526	0.473684	-0.157895	2.78947	0	-1.84211	2.63158	1.63158	4.05263	4.94737	5.57895	65.3014
	5114	61.134	57.6965	27.8215	11.509	2.32152	4.82152	4.75902	5.00902	3.69652	60.5974								5073	98.8	97	90.6111	84.7222	79.1667	51	32	12.6667	8.88889	74.2222								5601	-0.421053	0.315789	0.263158	1.78947	2.31579	-0.842105	0.421053	2.84211	4.68421	3.89474	4.78947	65.8234
	5123	59.5664	57.2539	26.4414	11.8164	2.31643	4.75393	5.00393	6.31643	2.50393	59.6215								5082	100.1	96.8889	89.1667	83.5	78.3333	49.9444	29.6111	11.8889	8	73.8889								5612	0.789474	0.894737	-0.526316	1.63158	-0.315789	-1.21053	2.68421	1.78947	3.94737	5.84211	5.10526	64.977
	5133	58.3738	58.4988	26.6238	10.7488	1.93635	5.62385	3.99885	5.31135	2.18635	59.6469								5091	97.3	98.2778	91.9444	88.1111	80.6111	52.6111	31.8333	13.3333	8.5	74.4444								5622	-0.0526316	0.631579	0.157895	0.736842	0.631579	0.631579	1.57895	1.47368	5.10526	4.05263	6.21053	64.999
	5142	59.9313	57.9938	27.8063	12.1188	1.80626	4.11876	4.30626	3.80626	6.49376	60.1578								5101	98.8	96.3889	89.7222	83.0556	75.7778	49.6111	29.3889	11.5556	6.66667	70.7778								5632	1.21053	0.789474	0.578947	1.10526	0.210526	-1	2.05263	1.15789	3.36842	6.63158	5.63158	65.4421
	5151	61.9262	59.0512	26.4262	11.9887	2.23867	6.05117	5.36367	4.11367	1.67617	61.6395								5110	97.7	98.3333	90.3333	86.2222	79.3889	50.5556	32.9444	13.8333	8.83333	75.6667								5642	-0.736842	1.05263	0	2.36842	-0.684211	0	3.21053	0.684211	3.42105	5.10526	4.68421	66.7273
	5161	61.1711	57.9211	26.2336	12.1711	1.98358	4.79608	4.54608	4.60858	4.17108	60.7244								5119	96.6	99.5556	92.2778	85.5	80.4444	52.3889	32.2222	13.6667	9.61111	75.8333								5652	0.421053	1.57895	-0.157895	1.68421	-0.894737	1.05263	2.52632	1.89474	2.78947	4.52632	6.31579	65.9335
	5170	61.291	58.166	27.291	11.666	1.79099	4.66599	3.66599	5.22849	3.60349	60.9014								5128	100.8	95.5556	89.1111	84.8333	76.5	50.7778	30.5	11.3889	6.27778	74.2222								5662	0.210526	0.684211	0	1.47368	0.263158	-0.684211	2.10526	1.21053	3	5.89474	6.26316	66.0872
	5179	57.9734	57.6609	25.5359	12.5359	2.16091	4.84841	6.22341	4.66091	2.16091	59.0458								5137	101.1	100.111	90.6667	86.5556	79.8333	52.5556	32.1111	13.4444	9.11111	76								5673	0.473684	0.315789	-0.631579	-0.0526316	-0.947368	-1.63158	2	3.15789	3	5.89474	4.94737	64.4776
	5188	60.4683	56.2183	26.0308	11.6558	0.718317	5.28082	3.84332	5.40582	6.84332	59.5566								5147	98.7	100.333	92.6111	85.8889	80.9444	53.8333	32.7222	16.0556	10.2222	76.4444								5683	1.57895	0.210526	1.42105	1.89474	0.421053	0.263158	0.842105	2.84211	4.42105	6.05263	5.68421	64.9207
	5198	60.0257	57.0257	27.7132	13.3382	1.08823	5.58823	5.77573	6.08823	7.15073	59.7337								5156	98.1	98.4444	91.4444	86.3333	80.3889	52.5	33.1111	15.2222	8.77778	75.1667								5693	0.0526316	2.10526	-0.315789	0.894737	0.105263	0.210526	1.94737	0.157895	3.52632	5.78947	5.21053	65.0743
	5207	59.6456	56.5831	28.0206	13.0206	1.70814	5.33314	3.89564	4.58314	3.64564	59.3344								5165	102.5	96.6667	90.3889	83.8333	77.3333	50.4444	30.9444	12.0556	7.94444	74								5703	1.68421	0.684211	0.263158	0.526316	-1.15789	-1.89474	2.31579	2.26316	4.36842	5.10526	5.26316	64.7279
	5216	60.0781	56.7031	27.8906	12.7031	1.26555	5.64055	4.76555	4.57805	4.32805	59.6025								5174	97.6	97.8889	90.5556	85.9444	79.0556	52.6111	33.3333	13.8889	8.16667	75.8333								5713	0.947368	1	-0.684211	-0.631579	-0.631579	-0.631579	1	2.36842	3.84211	4.36842	4.84211	64.9605
	5226	60.198	56.573	26.5105	12.198	1.69797	6.13547	4.88547	5.82297	5.19797	59.5975								5183	99	96.8333	89.7222	84.5	77.7222	50.0556	30.7778	12.3333	7.27778	73.1111								5723	0.894737	1.05263	-0.105263	2.10526	-0.157895	-1.15789	2.05263	0.894737	3.68421	4.31579	4.47368	64.9562
	5235	59.6929	57.9429	26.6929	11.8179	0.442877	5.94288	3.94288	5.25538	5.25538	60.0174								5193	98.8	98.7778	92.3889	86.6111	79.6111	51.5556	33.3333	15.4444	10.1111	75.0556								5734	0	0.736842	-0.631579	0.421053	0.631579	0.105263	2.47368	1.31579	4.05263	5.47368	5.73684	65.3203
	5244	60.3128	55.9378	26.3128	11.5628	1.18779	6.50029	4.75029	5.06279	5.25029	59.3449								5202	100.7	97.7778	90.7778	85.7222	78.2778	51.3889	31.7222	13.1667	8.33333	73.6667								5744	-1.10526	1.10526	0.894737	0.842105	0.842105	-0.157895	1.21053	2.52632	2.94737	6.05263	5.21053	64.7371
	5253	60.3077	55.9327	25.8702	11.5577	1.8077	5.6202	3.5577	5.1827	4.9952	59.34								5211	103.3	96.5556	88.6667	83.8889	77.6111	51.0556	32.0556	12.4444	7.77778	74.4444								5754	0.0526316	0.368421	-0.736842	-0.736842	-0.789474	-1.84211	1.47368	1.63158	3.42105	4.31579	4.47368	64.7328
	5263	60.2401	58.4276	26.3026	11.4901	0.802613	4.74011	3.99011	5.05261	3.61511	60.5183								5220	100.1	96.2778	89.6667	83.3889	77.5	50	31.3889	11.7778	7.11111	73.9444								5764	0.421053	0.736842	1.05263	1	-0.421053	-2.10526	2.52632	0.789474	3.10526	5.57895	5.42105	65.7548
	5272	59.86	57.735	25.6725	12.235	1.48503	5.54753	5.17253	4.79753	5.67253	59.9976								5230	99.8	98.6111	91.2778	84.8333	78.7778	51.8333	31.4444	13.3889	9.22222	72.8333								5774	0	0.210526	0.789474	0.473684	0.526316	-0.157895	2.26316	2.31579	2.10526	4.47368	5.15789	65.3032
	5281	59.0424	57.1674	26.7924	11.2924	1.41744	5.16744	4.60494	4.85494	2.91744	59.3252								5239	100.7	97.3889	90.5556	85.5556	78.8889	50.4444	30.7222	12.5	9	73.2222								5784	0.421053	0.0526316	-0.105263	0.263158	1.10526	-1.47368	1.57895	0.842105	2.57895	5.05263	5.47368	64.7199
	5291	58.0998	57.9123	26.0373	11.0998	1.97485	4.03735	4.41235	4.34985	2.59985	59.2292								5248	99	98.3889	91.0556	85.6667	80.1111	51.9444	31.8333	14.1667	9.38889	75.6111								5795	0.0526316	1.57895	-0.631579	0.526316	0.842105	-0.368421	1.63158	1.31579	3.26316	4.68421	5.36842	64.6367
	5300	58.8448	55.7823	26.7198	12.4073	1.03226	5.90726	3.65726	4.71976	2.78226	58.5568								5257	99.5	97.5556	90.1667	84.8889	78.8333	50.6111	30.3889	13.3889	8.83333	73.2778								5805	-0.368421	0.842105	0.157895	0.684211	1	-1.36842	1.05263	0.947368	1.26316	4.47368	3.89474	64.0535
	5309	58.6522	56.2772	25.2772	11.7147	1.46467	6.46467	4.65217	4.27717	6.21467	58.7036								5266	97.9	98.7222	91.8889	86.1111	78.1667	51.3333	31.7222	12.4444	8.66667	74.8889								5815	1.26316	-0.315789	0.315789	0.842105	0.157895	-0.157895	2.31579	1.89474	3.84211	4.73684	3.68421	64.1808
	5318	59.6471	56.8971	25.9596	10.9596	0.959585	5.27209	3.89709	6.52209	1.77209	59.4875								5276	96.6	95.7778	89.0556	83.6667	76.1111	49.7222	29.9444	11.9444	7.44444	71.8889								5825	1.05263	1.05263	-0.421053	2.42105	1.36842	-1.73684	1.47368	2.15789	3.21053	4.73684	4.73684	64.8607
	5328	58.892	57.267	24.517	10.892	1.7045	5.2045	5.142	6.517	3.392	59.3005								5285	99.8	98.3333	91.9444	85.1111	79.7222	50.0556	31.7778	12.5556	9.77778	74.6667								5835	0.684211	0.736842	-0.894737	0.842105	0.0526316	-0.157895	3.21053	2.78947	2.84211	4.94737	5.36842	64.6985
	5337	60.0119	58.0744	27.3244	11.2619	1.38691	5.19941	5.19941	4.82441	4.01191	60.2361								5294	99.1	98.3889	89.6667	85.2222	76.7778	51.3333	30.5556	14.2222	6.77778	73.5								5845	0.894737	0.421053	0.157895	0.631579	-0.315789	0.473684	2.42105	1.42105	3.57895	4.78947	4.26316	65.51
	5346	58.3193	57.7568	28.2568	11.1943	2.94432	5.44432	4.88182	5.00682	2.00682	59.2603								5303	97.9	96.0556	91	85.5	78.5556	50.8333	32.1667	13.2778	9.55556	75								5856	1.26316	1.47368	-0.421053	0.315789	1.42105	-0.631579	2.21053	1.36842	4.36842	3.21053	3.26316	64.6636
	5356	59.6267	56.6892	25.7517	11.8142	0.376733	6.31423	4.25173	4.81423	4.31423	59.3767								5312	98.3	99.0556	91.8889	86.3889	78.2222	50.5556	32.6667	13	8.77778	73.8333								5866	1.47368	1.31579	0.210526	0.947368	-1.36842	-0.684211	-0.368421	1.73684	2.57895	4.31579	4.42105	64.7646
	5365	58.3716	56.3716	24.1841	12.8091	1.74665	4.74665	3.74665	4.49665	5.24665	58.6132								5322	98.6	98	89.7778	85.0556	78.3333	48.7778	30.3333	13.8889	7.77778	73.2222								5876	1.36842	1.05263	-0.105263	0.631579	-0.0526316	-1.57895	3.05263	1.73684	4.36842	4.57895	5.10526	64.1024
	5374	58.3041	57.8666	25.0541	11.7416	1.49156	5.55406	4.36656	5.61656	1.36656	59.3061								5331	94.5	96.9444	92.2778	85.1111	78.9444	50.4444	31.8333	14.1667	8.38889	73.8889								5886	0.473684	0.421053	0.526316	0.263158	1.21053	-1.10526	1.42105	1.26316	2.26316	4.73684	3.68421	64.7034
	5383	59.3615	57.299	24.7365	10.799	0.54897	5.54897	3.61147	5.42397	2.79897	59.5439								5340	98.3	97.2778	89.0556	83.5556	77.2778	49.5	30.4444	12.1667	8	72.7778								5896	0.631579	0.157895	-0.684211	0.263158	-1.10526	1	2.57895	1.78947	2	4.47368	5.63158	64.9097
	5393	58.1689	57.8564	25.5439	10.7314	1.66888	4.73138	4.60638	3.79388	2.41888	59.2356								5349	97.7	99.0556	91.8333	86.7222	78.5556	51.1111	31.6111	12.7778	8.94444	73.4444								5906	1.57895	1.21053	0.947368	0.631579	1.36842	-1.26316	2.26316	1.05263	3.15789	2.89474	5.10526	64.6422
	5402	58.9763	56.6638	26.1638	10.8513	1.28879	4.85129	4.91379	5.47629	5.22629	59.0486								5358	96.6	97.5	90.3333	86.4444	78.9444	51.5	32.5556	13.8889	9.05556	75.1111								5917	1.21053	1.57895	-0.157895	1.15789	-0.842105	0.105263	2	0.947368	2.73684	3.78947	3.47368	64.48
	5411	58.2837	55.7212	23.7837	11.1587	0.721206	5.15871	4.34621	4.47121	4.84621	58.2548								5368	97.8	97.6111	91.4444	83.0556	77.6667	50.1111	31	12.4444	7.72222	74.5556								5927	0.736842	0.315789	-0.684211	0.526316	-0.315789	0.157895	2.10526	1.94737	1.84211	3.73684	5.05263	63.7915
	5420	58.8411	55.6536	24.6536	9.90362	2.84112	4.52862	4.02862	5.34112	2.77862	58.4926								5377	98.1	98.4444	90.8889	85.5	78.8333	50.0556	31.8889	12.6111	9.27778	72.6667								5937	0.421053	1.10526	-0.210526	1.05263	-0.842105	0.0526316	2.15789	0.789474	1.42105	4.47368	4.21053	63.9978
	5430	59.5235	57.336	25.5235	10.8985	1.39853	4.64853	4.08603	4.71103	3.39853	59.6406								5386	100.1	98.6111	89.9444	85.3333	78.7222	49.4444	30.8333	11.9444	7.61111	72.8889								5947	1.05263	0.263158	-0.526316	0.631579	0.315789	-0.105263	2.05263	0.947368	2.94737	4.63158	4.52632	64.9935
	5439	57.0809	56.1434	24.4559	12.0809	1.33094	6.08094	3.33094	3.95594	6.01844	57.8759								5395	101.7	95.9444	89.1667	84.1111	76.2222	50.2222	30.2778	12.3889	7.94444	70.5556								5957	0.736842	1.05263	0.684211	0.684211	-1.10526	-0.421053	1.21053	2.21053	2.21053	4.42105	4.47368	63.4629
	5448	57.1384	57.0759	26.0134	11.4509	2.32585	4.82585	4.95085	5.45085	4.63835	58.3564								5404	100.9	97.6667	91.6667	84.9444	79.2222	50.8333	30.9444	12.6667	10.1111	73.1111								5967	0.210526	-1.31579	-1.47368	0.157895	0.631579	-1.47368	1.73684	1.15789	2.26316	4.57895	4.57895	63.8797
	5458	58.7583	56.5708	24.9458	11.2583	1.88327	6.25827	4.19577	5.32077	3.69577	58.8976								5414	99.9	99.6667	92.9444	86.0556	79.0556	51.8889	31.6111	14.1667	10.1111	76								5978	0.263158	0.578947	0.210526	0.736842	-0.0526316	-0.789474	2.10526	1.57895	2.31579	4.89474	4.73684	64.3491
	5467	58.6282	55.8782	24.0657	11.3157	1.44068	5.94068	4.75318	4.12818	4.19068	58.4982								5423	100.5	98.1111	90.6667	84.8889	76.6111	50.3889	32.0556	11.9444	8.66667	73.6111								5988	1.63158	0.842105	0.368421	0.842105	-1	-0.315789	1.21053	0.526316	1.94737	4.05263	3.84211	64.0027
	5476	57.6231	55.7481	25.0606	10.7481	1.74809	5.43559	4.24809	3.99809	3.87309	57.9472								5432	97.4	97.0556	90.8889	83.9444	76.8889	48.5556	31.1667	12.2778	7.61111	72.5								5998	0.894737	-0.105263	-0.578947	-0.421053	-0.631579	-1.05263	2	0.736842	1.94737	4.26316	4.36842	63.5247
	5485	59.243	55.9305	25.243	11.493	1.6805	4.618	4.5555	5.4305	2.0555	58.8221								5441	99.8	98.5	89.3333	84.7778	77.1111	50.7778	31.8333	12.9444	9.11111	73.1667								6008	1.15789	1.21053	0.368421	0.421053	-0.684211	-1.15789	1.42105	0.315789	2.26316	4.68421	4.84211	64.2836
	5495	58.9254	58.4254	24.9879	11.3004	1.36291	5.36291	4.92541	4.23791	3.48791	59.879								5450	101.1	97.3333	89.5	84.7222	76.7222	50.3889	29.8889	12.6111	7.61111	71.5556								6018	0.631579	0.578947	0.368421	0.421053	0.105263	-0.842105	1.42105	1.21053	2.57895	4.31579	4.05263	65.2003
	5504	58.3578	56.5453	23.1703	10.8578	2.10783	4.60783	4.73283	5.17033	4.98283	58.6909								5460	98	98.5	88.7778	82.2778	76.9444	48.3333	29.3889	11.6111	7.11111	72.7222								6028	0.894737	0.105263	-1.15789	0.0526316	0.526316	-0.315789	1.78947	-0.421053	3.63158	4.63158	3.42105	64.1697
	5513	58.2902	56.4152	24.9777	11.3527	1.41524	6.85274	4.91524	4.97774	4.60274	58.5949								5469	99.1	97.1667	91.5556	83.7778	76.3889	49.9444	30	13.8333	7.44444	73.3333								6039	0.368421	-0.105263	-0.210526	0.578947	-0.210526	-0.473684	1.94737	1.21053	1.89474	3.47368	3.73684	64.0865
	5523	56.4101	55.3476	22.9726	11.2226	1.34765	5.59765	4.78515	4.53515	2.41015	57.164								5478	97.8	98	91.6667	84.5	78.8889	50.0556	32.8333	12.3333	9.55556	75.3889								6049	1.21053	0.842105	0.315789	0.263158	0.526316	-0.0526316	1.47368	1.68421	3.15789	4.05263	4.94737	62.8454
	5532	57.6551	55.0301	23.6551	11.1551	0.0300618	4.65506	5.21756	5.03006	1.34256	57.6141								5487	99	98.1667	91.8333	86	79.1111	50.3333	31.6667	13.7222	10.0556	74.8889								6059	0.631579	1.52632	-1	0.210526	0.894737	-2.26316	3	1.26316	2.05263	2.84211	4.68421	63.2358
	5541	58.025	56.3375	22.2125	11.5875	1.52497	3.83747	4.21247	4.02497	3.14997	58.4284								5497	99.8	96	87.4444	82	77.6111	47.5	29.8333	12.3889	7.05556	71.0556								6069	0.315789	1.21053	-0.421053	-0.368421	0.526316	-0.473684	1.84211	1.68421	2.73684	5.10526	2.52632	63.9421
	5550	59.1449	56.5199	25.2699	9.39489	1.33239	5.39489	4.26989	6.20739	3.95739	59.0606								5506	99.4	97.7222	90.3889	84.0556	78.2222	50.5556	31.0556	13.7778	9.05556	71.8889								6079	-0.421053	1	-0.0526316	-0.684211	0.526316	-0.157895	2.21053	1.52632	2.78947	4.36842	3.57895	64.4904
	5560	57.3898	56.9523	24.0148	11.9523	0.827298	6.5773	3.7648	4.7023	2.8273	58.4185								5515	98.3	98.6667	91.4444	85.2778	78.6667	49.7778	32.2222	14.1667	9.5	74.6111								6089	1.84211	0.210526	0.105263	1.10526	1.36842	-0.421053	2.68421	1.73684	2.84211	4.26316	4	63.9335
	5569	58.8222	56.8222	24.5722	10.2597	-0.49029	5.32221	4.07221	4.38471	0.63471	59.0507								5524	99.2	96.7778	87.5	83.5556	76.2778	49.8889	31.1111	12.2222	8.22222	72.1667								6100	1.52632	0.0526316	-0.0526316	-0.263158	0.631579	-0.105263	2.47368	1.89474	2.10526	4.52632	4	64.4819
	5578	57.8796	54.8171	22.8171	9.94212	1.81712	4.87962	3.50462	5.44212	-0.0578781	57.6198								5533	98.4	98.6111	91.8333	85.5	78.7222	50.1111	32.5556	14.2222	9.33333	72.5								6110	0.526316	1.10526	-1.63158	0.684211	-0.157895	-0.368421	2.26316	2.26316	2.89474	3.94737	3.89474	63.2407
	5588	55.562	54.812	24.937	10.812	1.18703	6.12453	4.43703	4.93703	2.93703	56.4923								5543	101.9	97.0556	90.5	84.7778	77.4444	49.7778	30.9444	12.8333	8.5	72.5556								6120	0.894737	0.789474	0.947368	-0.105263	0.0526316	-0.526316	1.15789	1.47368	3.10526	4.52632	4.31579	62.2628
	5597	57.9319	55.8694	23.2444	10.3069	1.86945	5.68195	4.43195	4.11945	0.0569459	58.156								5552	101.8	95.9444	91.2778	85	77.7778	48.2222	29.7222	12.2778	7.88889	72.6667								6130	0.473684	0.631579	-0.157895	-0.105263	-0.210526	-1.05263	2.26316	0.157895	3.52632	2.89474	4.42105	63.7058
	5606	58.1769	55.2394	24.1144	9.86436	1.67686	5.55186	2.73936	5.86436	2.80186	57.969								5561	97.5	96.8889	89.7222	83.8889	76	46.1667	30	11.7778	7.38889	72.5556								6140	1.36842	1.21053	-0.578947	0	0.421053	-0.0526316	1.68421	1.84211	2.31579	3.15789	2.73684	63.5437
	5615	58.7968	55.5468	23.9843	10.5468	1.67177	5.23427	3.98427	6.10927	2.29677	58.4192								5570	98.1	98.7778	91.1111	87.5556	80.6667	50.8889	32.3333	14.8889	9.94444	74.2222								6150	0.210526	0.526316	0.263158	-0.421053	-0.421053	-1.63158	0.526316	1.05263	2.68421	4.31579	3.78947	63.9341
	5625	57.7917	56.2292	23.9792	9.97918	0.729182	5.16668	4.60418	5.16668	2.79168	58.2626								5579	98	99.2778	89.2222	85.7778	78.7222	49.8333	30.7222	12.6111	9.61111	73.1111								6161	-0.315789	1.05263	-0.789474	0.736842	-0.526316	-0.736842	1.89474	2.57895	2.52632	4.21053	3.31579	63.7983
	5634	57.2241	53.9741	23.2241	9.66159	-0.213406	4.91159	3.34909	6.72409	3.34909	56.8923								5589	100.3	96.6667	91.1111	84.0556	77.5	49.2222	30.4444	12	9.94444	71.3889								6171	1.10526	1	-0.526316	0	0	-0.894737	1.36842	2.26316	2.57895	4.73684	2.78947	62.6098
	5643	57.219	53.2815	23.9065	11.2815	0.844006	6.03151	4.40651	5.34401	6.65651	56.5536								5598	101.5	97.3333	90.1111	83.9444	76.5	49.8333	29.2222	12.9444	8.22222	72.8889								6181	0.736842	0.684211	0.631579	1.94737	-0.842105	0.210526	2.15789	1.05263	1.73684	2.78947	2.47368	62.316
	5653	59.3389	56.5889	23.1514	9.90142	1.96392	4.65142	3.02642	4.46392	6.65142	59.1883								5607	100.1	98.8889	91.7778	84.5	77.7222	50.2222	31.0556	13.8333	9	73.6667								6191	1.68421	1.10526	-0.842105	0.473684	-0.0526316	-1.73684	1.84211	-0.157895	3.21053	2.26316	2.78947	64.6012
	5662	57.2088	54.8338	22.5213	10.4588	2.02133	5.33383	4.77133	3.58383	3.70883	57.3023								5616	101.1	96.9444	90.2222	85.1111	79.2778	50.2222	30.3333	13.5	8.33333	72.5								6201	0.894737	2	-1	-0.157895	0.526316	-1.89474	2.73684	1.47368	2.94737	2.78947	3.57895	62.9653
	5671	57.3912	55.0787	23.1412	10.5162	-0.233758	5.70374	5.26624	4.14124	4.82874	57.5097								5625	98.3	97.6667	89.8333	86.2778	77.6111	48.6111	31.2778	11.5556	8.83333	73.6111								6211	0.421053	0.684211	0.210526	0.105263	0.315789	-0.473684	1.63158	1.36842	2.78947	4.15789	2.94737	63.1453
	5680	56.6987	56.0112	22.7612	11.1362	1.63615	4.13615	3.01115	3.76115	4.13615	57.6261								5635	99.8	100.056	92.5556	84.9444	78.6111	50.0556	30.9444	13.4444	9.61111	74.2222								6222	-0.947368	1.10526	-0.842105	0.526316	1.10526	0.421053	1.78947	1.47368	2.78947	3.68421	4.89474	63.2462
	5690	58.1311	55.5686	23.1936	11.6311	1.13107	5.75607	4.00607	5.56857	5.50607	58.1066								5644	98.4	98.8333	90.5556	86.1667	78.7778	49.4444	31.7222	13.7778	9.5	72.4444								6232	1.05263	1.05263	0.315789	0.263158	0.105263	0.210526	1	0.631579	1.73684	4.57895	1.89474	63.663
	5699	55.751	54.3135	24.6885	10.501	2.31348	5.18848	4.31348	4.62598	4.25098	56.342								5653	99.8	97.1667	90.7778	85.1667	77.5	47.6111	31.1111	13.7778	7.94444	73.1667								6242	0	1.05263	-1.21053	-0.263158	0.526316	0.0526316	1.36842	1.68421	1.78947	3.36842	3.42105	62.1324
	5708	57.4334	55.3709	23.1834	10.8709	0.99589	6.30839	4.30839	5.05839	4.24589	57.672								5662	99.5	98.0556	90.9444	85.1111	76.8889	48.4444	30.7222	12.1667	8.66667	71.6111								6252	0.578947	0.842105	-1.05263	-1.05263	-0.263158	-0.736842	1.42105	1	1.89474	3.36842	3.68421	63.286
	5717	57.5533	54.3033	22.2408	10.4283	-0.384198	4.8658	4.8658	4.7408	2.1158	57.2119								5671	101.4	97.7778	89	84.6667	77.3333	48.3889	29.5556	11.0556	9.05556	71.8333								6262	0.894737	1.36842	-0.473684	0.157895	0.210526	-0.526316	1.31579	1.57895	2.10526	3.26316	3.84211	62.887
	5727	56.5482	54.9232	22.2357	11.4232	1.92321	5.23571	4.67321	5.11071	1.98571	57.025								5681	101.4	99	91.2222	85	77.2222	49.9444	31.1667	13.6667	9.38889	72.6111								6272	1.68421	0.526316	-0.421053	0	0	0.0526316	2.36842	0.315789	2.73684	3.21053	3.31579	62.7248
	5736	57.4806	54.2931	22.7931	10.0431	1.29313	4.98063	3.73063	4.10563	0.418126	57.1717								5690	98.7	97.9444	91.6667	85.5556	76.7222	49	30.5556	13.7778	9.16667	72.1111								6283	0.736842	1.68421	0	0.263158	-0.421053	-0.842105	0.526316	2.10526	2.47368	3.26316	3.73684	62.8521
	5745	56.3505	56.038	22.9755	10.2255	2.72554	3.91304	5.47554	5.03804	0.975538	57.4702								5699	97.9	97	90.3889	83.0556	76.1667	48.3333	29.9444	12	8.44444	72.2222								6293	0.263158	-0.315789	-0.578947	-1.05263	-1.42105	-0.842105	1.47368	0.894737	2.57895	3.31579	4.15789	63.111
	5755	58.9705	54.658	23.158	10.5955	0.40795	6.40795	5.22045	3.90795	-0.0920498	58.072								5708	100.8	96.9444	90.7222	83.1111	76	48.1111	29.2778	13.3333	8.38889	72.4444								6303	0.736842	-0.368421	-0.947368	-0.368421	0	-0.105263	1.63158	1.89474	3	2.52632	2.31579	63.633
	5764	58.1529	54.4654	22.2154	10.9029	1.52786	3.34036	3.96536	5.02786	3.40286	57.5817								5717	99	97.6111	91.1667	84.2222	76.7778	48.3333	29.6111	13.8333	8.33333	71.5								6313	-0.526316	0.473684	-0.842105	0.842105	-0.736842	-0.631579	2.15789	1	1.84211	2.57895	2.84211	63.2077
	5773	55.9603	55.8353	23.5228	11.0228	1.14777	4.39777	3.27277	4.39777	1.58527	57.1823								5727	102.2	98.4444	90.5556	84.1111	77.3333	49.6667	32	13.9444	8.61111	73.2222								6323	0.894737	1.10526	1.73684	-0.210526	-0.157895	-0.210526	1.63158	-0.210526	0.631579	3.84211	3.42105	62.8613
	5782	57.0177	54.4552	23.2677	11.4552	1.14269	4.83019	3.89269	5.51769	2.76769	57.0257								5736	98.4	99.1111	92.2222	86.1667	78.2778	50.1111	31.1667	12.8889	9.11111	73.4444								6333	1.21053	0.157895	1.47368	0.631579	0.631579	0.0526316	2.63158	0.578947	2.05263	2.94737	2.47368	62.7254
	5792	57.9501	53.4501	23.9501	10.0751	0.950098	4.2626	5.2001	4.4501	4.3251	56.9904								5745	98.7	99.1111	91.2222	84.2222	76.8889	49.6111	30.6667	13	9	72.4444								6344	1.63158	1.31579	0.157895	0.789474	-0.473684	-0.473684	1.42105	0.736842	2.36842	2.21053	2.89474	62.6948
	5801	56.57	55.32	24.445	12.195	1.88251	5.63251	4.32001	4.44501	3.32001	57.2282								5754	101.4	98.3889	90.1111	84.3889	77.4444	48.9444	30.2778	12.8333	8.72222	71.6667								6354	0.789474	1.10526	-1.15789	-0.526316	0.315789	-1.26316	0.947368	1	2.89474	3.15789	2.57895	62.9011
	5810	56.7524	53.6899	21.5024	9.93992	0.939922	5.18992	4.62742	5.18992	4.31492	56.5254								5764	99.8	98.9444	90.8333	86.5	77.0556	49.7778	31.1667	13.2778	9	72.6111								6364	0.684211	0.473684	-0.842105	0.315789	-0.526316	-1.42105	2.05263	1	1.10526	2.31579	2.84211	62.2915
	5820	56.0598	51.8098	22.7473	9.18483	1.55983	4.93483	3.80983	4.37233	4.74733	55.2765								5773	98.5	97	90.2778	84.8333	76.6667	48.3333	30.1111	13.9444	9.5	71.8333								6374	0.631579	0.315789	-0.578947	0.105263	-0.157895	-1.94737	0.736842	0.473684	3.89474	2.89474	1.94737	61.2083
	5829	55.5547	53.6797	22.3047	10.3047	1.17975	4.80475	5.86725	5.80475	2.05475	55.9391								5782	98.2	97.1111	91.2778	85.2778	77.8333	49.8889	31.6667	13.5556	10.0556	72.9444								6384	1.89474	0.842105	-0.631579	0.789474	0.842105	-1	1.10526	0.684211	1.15789	2.26316	3.21053	61.7829
	5838	56.3622	55.0497	23.1747	9.23716	0.549658	6.29966	3.86216	5.92466	4.48716	56.996								5791	99.1	98.5556	92.2778	84.5	77	50.5556	32.3333	14.5	8.44444	74.2222								6394	0.473684	1.26316	-0.473684	-0.842105	-0.263158	-1.47368	2.21053	0.473684	1.73684	2.63158	2.36842	62.6997
	5847	58.4196	53.5446	23.4821	10.3571	0.54457	5.04457	4.48207	5.23207	3.73207	57.2641								5800	99.8	98.1111	90.0556	83.9444	76.9444	47.9444	29.5556	14.2222	8.27778	71.4444								6405	-0.578947	1.31579	-0.526316	0.105263	0.421053	-0.157895	0.894737	1.21053	2.21053	2.47368	2.78947	62.9323
	5857	56.352	55.4145	21.977	9.47698	0.226982	5.47698	4.28948	5.16448	2.66448	57.1682								5810	98.6	97.0556	90.7778	85.6111	75.4444	48.5	29.6667	12.8333	8.05556	72.8889								6415	-0.368421	0.736842	-0.578947	0.578947	-0.789474	-0.263158	1.84211	0.789474	1.63158	3.15789	2.84211	62.849
	5866	55.8469	53.9719	22.0344	11.2844	1.03439	6.53439	3.72189	4.97189	5.47189	56.2227								5819	100.3	99	90.8889	85.0556	77	49.5556	30.2778	15.1667	9.61111	74								6425	-0.473684	0.894737	-1.05263	1	-0.421053	-0.578947	1.31579	1.52632	1.73684	2.26316	2.36842	62.029
	5875	55.6543	54.5293	22.2793	9.77931	0.404306	5.34181	3.96681	5.59181	2.65431	56.3998								5828	98.8	97.5556	91.5556	84.5	76.7778	47.3889	30.2222	13	7.22222	71.3333								6435	0.631579	-0.0526316	0.210526	0.894737	-0.421053	-1.26316	2.05263	1.68421	2.10526	2.73684	2.36842	62.1826
	5885	55.3367	54.0242	21.8992	10.6492	0.961718	5.83672	3.89922	5.14922	4.58672	56.0005								5837	100.8	97.3333	89.6111	85.5	77.8333	48.8889	30.7778	13.0556	8.94444	72								6445	1.10526	0.421053	0.0526316	0.421053	-0.842105	-1.05263	1.84211	1.57895	2.05263	3.15789	3	61.8362
	5894	55.7066	53.8941	21.3941	10.1441	1.58163	5.83163	4.26913	3.89413	3.39413	56.1169								5846	97.2	100.333	92.4444	87.1111	78.1667	48.2222	32.3333	13.9444	11.1111	73.6111								6455	-0.684211	0.684211	0.789474	0.842105	0.368421	0.263158	2.68421	2.05263	2.52632	1.68421	3	61.9372
	5903	56.264	53.0765	22.0765	9.82654	0.139042	5.63904	4.45154	4.57654	2.76404	55.9906								5856	99.3	97.8333	90.2222	84.4444	77.2222	47.7778	29.1667	13.0556	8.27778	72.0556								6466	1.10526	0.105263	-0.157895	-0.421053	0.157895	-0.210526	1.31579	0.578947	2.21053	2.63158	1.42105	61.8276
	5912	57.9465	54.384	22.9465	12.1965	1.38395	5.69645	4.00895	5.19645	2.82145	57.4419								5865	103.2	98.1111	90.1667	82.7778	76.6111	48.8333	30.2778	13.0556	8.94444	73.3889								6476	-0.473684	-0.473684	-0.789474	0	-0.368421	0.684211	1.84211	1.31579	2.15789	2.73684	2.63158	63.0865
	5922	57.1289	55.2539	20.9414	10.5039	1.00387	5.62887	4.69137	5.56637	2.56637	57.4673								5874	99.6	97.7778	90.3333	84.7778	76.1667	47.7778	29.9444	13.4444	8.77778	71.2222								6486	0.210526	0.578947	0.105263	1.15789	1	-0.473684	1.47368	2.47368	2.15789	1.73684	2.31579	63.1085
	5931	56.0613	54.4363	21.8113	9.49878	1.49878	5.31128	4.12378	5.06128	0.623779	56.5522								5883	98.8	98.1667	90.6111	85.2222	78.1667	48.5	30	13	9.05556	69.8889								6496	1.10526	0.368421	-1.26316	1.05263	0.473684	-1.78947	1.57895	1.47368	1.78947	2.84211	1.94737	62.3148
	5940	55.6187	54.5562	23.3687	10.6187	0.556191	5.68119	3.99369	4.93119	3.74369	56.3956								5892	100.1	98.5556	89.0556	82.9444	76.0556	47.9444	29.8889	11.3889	7.11111	69.8889								6506	0.368421	-0.789474	0.421053	-0.473684	-0.210526	0.263158	0.473684	0.263158	1.57895	1.31579	0.894737	62.1789
	5949	55.9261	53.5511	21.4886	10.6136	0.863603	4.9886	2.2386	4.8636	1.3636	56.0569								5902	101.3	98.2222	91.4444	85.2222	77.5	49.7778	30.5556	13.1111	8.77778	72.0556								6516	1	0.315789	-0.315789	1.52632	-0.421053	-0.210526	1	0.842105	2.10526	2.52632	1.94737	61.8851
	5959	55.6085	53.9835	21.421	9.60851	2.92101	5.17101	3.48351	6.54601	2.48351	56.1126								5911	99.3	97.6667	89.1667	84.3889	76.0556	47.3333	28.7222	11.9444	8.66667	70.8889								6527	0.526316	0.789474	-1.47368	0.526316	1.10526	-1.57895	0.578947	1.05263	1.31579	2	2.68421	61.9335
	5968	55.2284	55.4159	22.6034	9.85343	1.41593	5.41593	4.04093	3.79093	3.47843	56.6235								5920	100.7	98.3333	90.5	84.8333	75.8333	46.8889	30.7778	12	7.27778	71.0556								6537	0.421053	1.89474	-0.315789	0.526316	0.526316	-1.57895	1.42105	-0.0526316	2.05263	1.31579	1.52632	62.3766
	5977	55.8483	54.5983	21.7858	9.97334	0.223339	7.84834	4.34834	4.03584	0.910839	56.5275								5929	99.4	97.1667	90.7222	83.7222	77.5	48.2778	30.1667	12.6111	9.72222	72.3333								6547	0.947368	0.473684	-0.526316	-0.421053	-0.526316	-0.157895	1.26316	1.15789	1.94737	0.789474	1.94737	62.2933
	5987	55.7183	53.2808	22.4058	10.6558	1.09325	6.15575	5.03075	3.90575	0.655751	55.8248								5938	99.5	98.8889	92.4444	84.2222	76.3889	47.9444	30.6667	12.1667	9.55556	72								6557	-0.947368	1	-0.210526	0.473684	0	-0.684211	0.421053	1.31579	2.15789	2.21053	1.73684	61.6838
	5996	54.9007	53.5882	20.7132	10.0257	1.08816	5.65066	5.27566	4.58816	3.27566	55.5771								5948	99.6	96.5556	89	83.6667	75.2222	46.1111	27.5556	11.1667	7.05556	69.5								6567	-0.736842	0.894737	0.842105	-0.421053	0.263158	-1	1	0.210526	2.05263	2.15789	1	61.469
	6005	54.5831	52.8956	21.0206	10.7706	2.08307	4.64557	4.58307	4.77057	3.52057	55.0867								5957	97.7	95.5556	89.2222	82.6111	75	46.5556	29.0556	9.94444	6.88889	70.2222								6577	-1.05263	1.05263	-0.315789	-1	0.421053	-0.473684	0.421053	1.26316	1.73684	1.73684	2.05263	61.0436
	6014	54.578	52.453	20.203	10.453	0.640487	6.07799	4.76549	5.20299	2.07799	54.8694								5966	99.4	98.1667	90	83.3333	75.3889	47.5	29.8333	12.7778	8.83333	71.6667								6588	0.842105	-0.105263	0.368421	-0.263158	-1.31579	-0.789474	0.894737	-0.526316	2	2.21053	1.26316	60.8551
	6024	57.0729	52.7604	22.3229	11.1354	0.947899	6.4479	4.0729	5.1354	3.8854	56.2298								5975	98.6	98.5556	88.7222	83.1667	77	47.6111	28.9444	12.3333	9.16667	72.6667								6598	0.578947	-0.105263	0.368421	-0.842105	0.105263	0.157895	1.94737	0.631579	1.89474	1.94737	2.73684	62.0351
	6033	55.5053	54.6303	22.3803	9.19281	2.38031	6.50531	5.06781	5.31781	5.38031	56.3765								5984	97.2	96.3889	90.6111	83.4444	76.8889	47.2222	29.7222	12.7778	8.5	71.1667								6608	0.210526	2.10526	-0.736842	-0.315789	-0.631579	-1.57895	1.15789	1.57895	1.84211	2.89474	2.63158	62.1624
	6042	55.3127	53.9377	20.3752	10.0627	-0.249777	7.25022	5.25022	4.12522	2.18772	55.9468								5994	99.4	97.2778	90.3889	84.3333	74.9444	47.5	29.9444	13.2778	8.94444	70.2778								6618	2.05263	0.421053	-1.31579	-0.263158	-0.473684	-0.842105	1.84211	2.10526	1.21053	2.31579	2.36842	61.7897
	6052	56.9951	51.9951	21.5576	9.80763	0.995135	4.80763	4.99513	4.24513	8.68263	55.8205								6003	100	97.2778	89.8333	84.2222	76.3333	49.3889	29.9444	12.5556	9.44444	72.0556								6628	0.157895	1.05263	-1.21053	0.105263	-0.421053	-0.526316	2.31579	1.57895	0.842105	2.15789	1.94737	61.6801
	6061	56.365	52.9275	21.24	10.0525	1.36505	4.49005	4.42755	5.24005	1.55255	55.9673								6012	100.6	96.5	89.8333	83.1111	76.1111	46.9444	28.9444	12.7222	8.72222	70.4444								6638	-0.315789	0.578947	-0.578947	-0.473684	-0.526316	-1	0.947368	1.15789	1.94737	2.42105	1.15789	61.8074
	6070	54.9225	53.485	22.6725	9.60996	1.67246	5.92246	5.10996	3.98496	1.92246	55.5376								6021	96.6	97.3333	89.1111	82.5556	75.0556	47.0556	28.9444	11.7222	8.33333	70.5								6649	0.789474	-0.263158	-1.84211	0	0.684211	-1.89474	1	0.736842	1.36842	3	1.63158	61.4347
	6079	55.5424	53.3549	22.0424	9.79237	1.97987	5.97987	4.35487	5.60487	2.91737	55.7754								6030	97.1	97.1667	91.0556	83.1111	74.7222	47.1667	30.8333	13.0556	9.5	70.8333								6659	0.631579	0.526316	-0.789474	0.578947	-0.421053	-0.105263	2.31579	1.10526	1.73684	2.94737	2.10526	61.6409
	6089	55.9123	52.9123	21.6623	10.2248	0.912283	5.22478	4.91228	5.03728	1.78728	55.7401								6040	99.9	96.2222	89.9444	83.3333	75.5556	46.8889	29	13.7778	7.77778	69.9444								6669	0.631579	0.947368	-1.15789	-0.368421	0.684211	-0.736842	0.473684	1.42105	0.631579	1.47368	2	61.6103
	6098	55.0947	52.9072	19.9072	10.2197	0.0321948	4.65719	3.15719	4.53219	0.969695	55.3407								6049	98.7	96.1667	89.3889	81.6111	75.6667	45.5556	30.1111	12.1667	7.33333	69.1667								6679	0.157895	-0.105263	-1	0.315789	-0.0526316	-1.15789	2.05263	0.631579	1.31579	0.842105	1.36842	61.264
	6107	55.4646	53.5896	22.0271	9.71461	0.839607	5.71461	4.02711	7.40211	1.83961	55.8516								6058	97.7	98.6667	89.3333	84.2222	76.4444	48.2778	29.6667	13.0556	9.61111	71.1667								6689	0.105263	0.526316	-0.315789	0.473684	0.157895	-0.894737	1.94737	1.26316	2.36842	1.73684	2.47368	61.707
	6117	54.8345	53.772	20.7095	8.83452	1.20952	5.77202	4.52202	4.95952	2.89702	55.6342								6067	95.6	97.2778	91.0556	83.0556	77.7222	49.0556	29.5556	15.3333	10.3889	72.6111								6699	0.578947	0.157895	0.263158	0.473684	-0.789474	0.473684	0.736842	0.684211	0.526316	2.36842	2.21053	61.5185
	6126	55.8294	53.7669	20.8294	8.95443	0.579431	5.82943	5.26693	6.20443	2.82943	56.1147								6077	98.4	96.6667	89.2778	82.3889	74.9444	46.5556	28.2222	11.8889	6.66667	70								6710	0.947368	0.684211	-1.36842	-0.263158	-0.315789	-1	1.15789	0.789474	2.10526	2.10526	1.89474	61.9353
	6135	54.2618	53.4493	20.9493	9.44934	0.449343	4.82434	4.38684	3.88684	4.63684	55.1996								6086	98.5	98.2222	90.4444	85.1111	76	48.0556	29.3333	13.1667	9.55556	71.2222								6720	1.21053	1.05263	-0.315789	0.0526316	0.157895	-0.315789	1.68421	1.52632	0.473684	2.78947	1.15789	61.1416
	6144	55.2568	52.6318	19.8818	10.5068	1.50675	4.25675	4.63175	5.63175	2.38175	55.2857								6095	96.6	100.222	91.1667	83.2222	75.1111	46.8889	29.1667	13.2778	9.61111	70.8889								6730	1.26316	0.894737	0.684211	-0.210526	-0.789474	-2	1.26316	1.73684	1	1.89474	2.10526	61.2162
	6154	54.1267	53.5017	20.0017	9.25167	0.126667	5.93917	4.68917	4.50167	2.12667	55.1594								6104	99.4	96.3333	88.8333	82.8333	74.7222	46.6111	28.6111	11.4444	7.27778	69.7778								6740	-0.684211	0.684211	-0.368421	0.789474	0	-0.842105	1.63158	0.684211	0.421053	1.63158	1.57895	61.1067
	6163	55.4341	50.9966	18.8716	10.4341	0.684079	4.30908	5.37158	3.68408	2.12158	54.578								6113	100.8	95.1111	90.7222	82.0556	75.4444	46.7778	29.1667	12.1111	8.72222	69.5								6750	0.894737	0.526316	-0.526316	0.894737	-0.368421	0.0526316	1.63158	1.36842	1.57895	2.68421	1.84211	60.6024
	6172	54.679	53.054	19.9915	9.61649	-0.383509	6.67899	4.74149	4.55399	3.30399	55.2102								6123	100.1	97.3889	90.6111	83.4444	75.9444	48.0556	29.8889	12.1667	10.1111	70.6111								6760	1.26316	0.0526316	0.0526316	1.15789	-0.526316	1.10526	1.57895	0.0526316	1.31579	1.52632	1.73684	61.1507
	6182	54.6739	50.8614	20.4864	9.9239	0.986403	5.7989	4.6114	4.9239	1.9864	54.1434								6132	101.4	97.2778	89.6667	83.9444	74.8333	47.3333	29.9444	12.7222	9.72222	71.8333								6771	0.578947	-0.105263	1.05263	2.26316	-1.63158	-0.894737	1.94737	0.578947	2	2.05263	0.526316	60.2254
	6191	53.7938	52.9188	20.2313	9.91881	0.856315	5.98131		5.66881	3.29381	54.7149								6141	98.2	96.3333	88.8333	83.6111	76.1667	46.5556	28.5	12.0556	8.22222	70.7778								6781	0.368421	0	-0.368421	0.526316	0.631579	0.157895	1.21053	1.05263	2.31579	1.68421	1.73684	60.7211
	6200	54.2262	53.2262	21.5387	9.60123	-0.211273	5.35123		3.47623	3.10123	55.074								6150	96.8	96	89.4444	82.4444	74.8333	46.1111	27.4444	10.7778	6.88889	70.5								6791	0.315789	-0.473684	0.0526316	-0.789474	-0.421053	0.368421	0.368421	0.157895	0.684211	1.57895	1.94737	61.0326
	6209	54.5336	52.3461	20.6586	10.5336	0.846139	5.34614		5.03364	3.47114	54.796								6159	97.5	98.5	91.7222	84.5	76.2222	48.7778	29.8889	13.5556	9.27778	70.0556								6801	0.789474	0.263158	-0.473684	0	0.263158	-1.63158	1.84211	1.10526	2.36842	1.52632	1.47368	60.7915
	6219	54.9036	51.6536	18.9036	9.15355	-0.221449	5.90355		4.90355	5.02855	54.6394								6169	99.7	98.1667	90.2778	84.2222	76.7222	48.3889	30.6111	14.1667	9.11111	70.4444								6811	0.157895	1.84211	-0.736842	0.421053	0.947368	-0.368421	0.526316	1.21053	2.73684	2.26316	0.684211	60.6556
	6228	54.336	54.336	20.211	10.2735	0.335963	5.96096		5.02346	5.52346	55.666								6178	101.1	97.4444	90.5	83.9444	73.8889	47.2778	29.5556	12.3889	9.55556	71.6111								6821	1.05263	-1.10526	-1.10526	0.631579	0.736842	-1.68421	3.05263	0.789474	1.31579	1.47368	1.42105	61.5461
	6237	54.0809	52.3934	19.0184	8.45588	2.76838	6.89338		4.70588	4.20588	54.5992								6187	96.4	97.1111	89.2222	83.7778	76.3333	46.7222	30.1111	12.6111	8.94444	70								6832	0.842105	0.368421	-1	-1.63158	0.789474	-1.26316	1.47368	1.68421	1.05263	1.15789	2.73684	60.6207
	6246	55.0133	51.5758	20.3883	9.82579	1.20079	4.38829		2.88829	4.76329	54.6549								6196	98.9	97.4444	91.3889	83.8333	76.0556	45.2778	29.2778	12.2222	8.33333	71								6842	0.315789	-0.263158	-1.10526	1.42105	0.368421	-0.315789	1.89474	-0.157895	1.63158	0.894737	0.789474	60.6691
	6256	54.2582	50.8832	18.3832	9.1332	-0.429301	4.2582		4.4457	7.5707	53.9521								6205	100	99.6111	88.5556	82.8889	76.2778	47.4444	28.8333	13.5	9.61111	70.2778								6852	-0.157895	-0.263158	-0.736842	-0.210526	-0.473684	-0.315789	1	2.21053	1.68421	2.05263	1.94737	60.0595
	6265	55.3781	50.6906	19.8156	9.37811	1.69061	5.50311		4.37811	8.06561	54.4023								6215	98	99.1667	90.4444	81.8333	75.2222	46.5	29.7222	12.2778	8.38889	70.2222								6862	0.157895	1.36842	-0.315789	0.105263	0.157895	-0.842105	2.47368	2.84211	0.631579	2.52632	1.05263	60.45
	6274	53.9355	51.873	19.8105	10.998	0.123023	4.87302		5.18552	8.43552	54.276								6224	100.7	97.7222	90.1111	83.4444	75	45.4444	29.4444	12.1111	8.88889	71								6872	0.157895	0.578947	-1.10526	1.31579	-0.421053	-1.05263	0.789474	1.52632	0.315789	1	0.842105	60.3404
	6284	55.0554	52.5554	18.5554	9.55544	1.99294	4.99294		5.61794	5.61794	55.1509								6233	99.9	97	88.7778	82.1111	74.9444	45.7222	28.3333	10.8333	7.61111	68.1111								6882	0	1	0.0526316	-0.842105	0.0526316	0	1.21053	0.473684	2.05263	1.26316	3.26316	61.0993
	6293	55.6128	51.7378	21.1128	9.80035	2.86285	6.98785		6.36285	5.86285	55.0246								6242	100.8	96.4444	89.7778	83.9444	74.7222	46.0556	29.2222	12.4444	7.88889	69.8333								6893	1.15789	1.52632	0.631579	0.263158	0.105263	0.0526316	2.31579	0.894737	0.368421	3	1.89474	60.9898
	6302	55.3578	53.0453	20.8578	10.3578	0.670259	5.42026		5.04526	3.17026	55.5354								6251	99.6	98.1667	89.7222	84.6667	75.2778	46.5	29.1111	12.5	9.11111	70.5556								6903	0.736842	0.736842	-0.210526	-0.0526316	-0.526316	-0.631579	1.57895	2	0.947368	1.52632	1.36842	61.4328
	6311	54.3527	50.4152	20.7902	9.41517	2.41517	5.35267		5.35267	2.91517	53.7708								6261	102.1	99	90.6111	85	73.6667	46.0556	28.5556	12.7222	9.94444	69.9444								6913	-0.210526	0.789474	-0.789474	0.157895	-0.947368	-2.05263	1.05263	-0.421053	0.736842	1.89474	1.47368	59.9022
	6321	53.5976	52.7226	17.4101	9.97258	1.66008	5.84758		3.97258	5.09758	54.5244								6270	101.6	97.6111	90.2778	83.8333	75.2222	46.9444	29.3333	12.9444	9.16667	70.5556								6923	0.473684	2.21053	-0.842105	-0.526316	0.421053	-0.0526316	1.10526	0.263158	1.42105	1.31579	1.78947	60.5559
	6330	54.03	52.405	21.8425	9.0925	0.217495	5.5925		6.28	6.78	54.5801								6279	99.9	97.7778	90.7222	84.6667	74.3889	48.2222	29.5	13.4444	8.66667	70.6111								6933	0.105263	-0.842105	-0.631579	1.57895	0.684211	-1.15789	1.15789	0.0526316	0.631579	2.26316	1.15789	60.6042
	6339	52.5249	50.2124	19.9624	9.14991	0.899907	5.08741		4.39991	3.96241	52.7851								6288	99.3	96.5556	89.7778	83.9444	73.8333	46.0556	28.7222	12.2222	9	71.2778								6943	0.263158	1	-0.526316	-0.315789	1.05263	-1.15789	1.73684	1.05263	1.42105	1.84211	1	59.0473
	6349	53.7073	51.0823	20.2698	9.14482	1.20732	4.70732		5.39482	2.95732	53.7814								6297	97.7	97.8333	89.2778	83.6667	75.6111	47.5556	30.4444	12.7222	8.61111	70.7778								6954	0.789474	0.631579	-0.736842	0.947368	0.368421	-1.05263	1.21053	1.10526	0.157895	2.10526	1.89474	59.9114
	6358	54.3272	51.4522	19.8272	10.9522	1.07723	5.20223		5.57723	1.20223	54.2619								6307	96.2	97.8333	89.4444	83.6111	74.2222	46.2222	29.2778	12.0556	7.66667	67.9444								6964	2.10526	-0.0526316	0.526316	0.684211	-0.263158	-1.57895	2.15789	0.368421	0.789474	0.736842	0.789474	60.3282
	6367	53.8221	51.0721	19.2596	9.19714	0.572143	6.13464		5.00964	3.13464	53.8322								6316	96.9	97.7222	90.3333	84.5	74.8889	47.7222	30.5	14.3889	8.83333	70.0556								6974	-0.315789	1.15789	-0.526316	-0.315789	-0.210526	-0.578947	0.421053	1.26316	1.05263	1.68421	1.47368	59.9555
	6376	55.4421	51.0671	19.8796	9.37956	1.19206	6.62956		4.25456	1.94206	54.6161								6325	101.4	97.7778	90.9444	83.4444	76.3333	48.0556	30.2778	13.9444	9.94444	69.6667								6984	0.736842	0.473684	-1.31579	1.52632	0.631579	-1.84211	2	1.10526	2.21053	2.10526	1.15789	60.6354
	6386	53.3745	50.1245	20.2495	8.31197	1.62447	6.99947		6.31197	4.81197	53.1548								6334	101.8	97.8333	91.3889	83.2222	75.2778	46.5556	30	14.1667	9.83333	69.8889								6994	0.578947	0.842105	-0.736842	-0.157895	0.210526	-0.263158	0.684211	1.05263	0.315789	2.21053	1	59.368
	6395	54.7444	51.0569	19.9319	8.99438	0.306879	4.68188		5.43188	3.11938	54.2725								6344	100.5	98.8333	91.7222	84.8333	75.6667	47.1667	30.4444	14.8889	10.8889	72.2778								7004	0.684211	0.631579	-1.31579	1.21053	-1.21053	0.578947	2	0.421053	1.78947	1.15789	1.42105	60.3374
	6404	54.7393	52.4268	18.1143	9.73929	1.30179	4.80179		5.42679	2.30179	54.935								6353	102.2	95.8889	89.5	82.6111	73	45.6111	28	11.1111	7.61111	68.8889								7015	0.736842	-0.210526	-0.210526	0	0.263158	0.631579	1.42105	0.789474	1.15789	1	0.789474	60.912
	6414	54.0467	51.0467	20.4842	8.7342	2.2342	5.1717		5.0467	2.4217	53.9288								6362	100	97	88.2778	82.8889	74.3333	45.6111	28.3333	11.3333	7.55556	69.2222								7025	0.894737	0.315789	-1.10526	0	0.578947	0.263158	2.21053	1.68421	1.15789	1	1.78947	60.0393
	6423	53.7291	52.9791	18.2291	9.35412	0.0416154	5.54162		5.54162	3.41662	54.7127								6371	101.1	97.5556	89.9444	82.6667	73.6667	45.4444	28.3889	12.1667	7.16667	68.4444								7035	-0.157895	1.05263	0.263158	0.105263	-0.631579	-0.210526	1.47368	0.421053	1.26316	0.789474	2.52632	60.7193
	6432	52.9115	51.099	18.724	8.28653	0.786527	4.41153		4.66153	3.41153	53.4032								6380	95.9	96.2778	87.4444	79.6111	72.8333	44.5556	27.8333	11.0556	6.61111	66.8889								7045	0.210526	1.36842	-0.894737	-0.0526316	-0.315789	-2.36842	1.84211	1.42105	0.684211	1.31579	1.42105	59.5834
	6441	52.8439	51.7814	18.0314	9.28144	-0.0310606	5.65644		5.65644	2.59394	53.7016								6390	100.5	99.5556	90.5556	82.8333	76	47.1111	29.8333	13.8333	8.83333	70.1111								7055	0	1.52632	-0.526316	1.63158	-1.05263	-0.0526316	-0.736842	0.157895	0.947368	1.21053	0.578947	59.8423
	6451	54.1514	51.2764	18.4014	9.21385	1.27635	5.02635		5.40135	3.33885	54.0911								6399	97.1	98.3333	91.6111	84.0556	74.3333	45.7222	29.2778	13.9444	8.5	70.7778								7065	-0.105263	2.10526	-0.421053	0.0526316	-1.05263	-1.89474	1.42105	1.57895	0.947368	0.842105	1.52632	60.1801
	6460	53.7713	51.3338	18.3963	10.3338	1.52126	5.33376		5.20876	3.33376	53.9345								6408	96.8	97.0556	91.2222	84	74.9444	46.3333	29.8889	12.7222	9.11111	69.5								7076	0.842105	1.15789	-0.684211	1	1.10526	-0.631579	0.473684	-0.421053	1.10526	0.684211	2.26316	60.0442
	6469	53.9537	51.3287	19.0162	8.95368	1.20368	4.95368		6.39118	4.57868	54.0206								6417	99	98	91	83	75.1111	46.2222	29.8889	14.2778	10.2222	69.5556								7086	0.684211	0.473684	-0.894737	-0.263158	-0.315789	-0.684211	0.789474	1.36842	1.63158	0.736842	0.473684	60.1189
	6479	53.1986	50.5111	19.6986	11.1361	1.76109	5.57359		4.94859	1.88609	53.2571								6426	97.9	97.8889	89.8333	83	74.3889	45.7222	29.3333	13.0556	8.94444	70.9444								7096	0.105263	0.736842	-1.31579	1.36842	0.315789	0.315789	1.89474	1	0.263158	0.894737	1.84211	59.4567
	6488	53.9435	53.256	18.5685	11.006	0.00599949	7.006		4.0685	5.6935	54.9512								6436	98.8	97.3333	90.7222	83.1111	74.9444	45.7778	30.0556	12.5	9.61111	68.6111								7106	0.473684	0.631579	-0.578947	0.631579	0.473684	-1.57895	2.26316	2	0.157895	1.57895	0.473684	60.9261
	6497	53.6884	49.5009	20.5634	8.93841	0.188412	4.25091		6.00091	2.68841	53.0045								6445	96.4	95.5556	89.4444	81.6111	73.8889	46	28.1667	11	8.61111	68.4444								7116	0.736842	0.947368	-1.21053	0.105263	-0.263158	1.10526	2	0.473684	2.10526	0.473684	0.631579	59.2376
	6506	54.1208	48.9333	17.9958	9.99582	1.05832	4.05832		5.30832	4.55832	52.9389								6454	100.2	97.8333	89.1111	81.7222	74.2778	45.0556	28.3333	12.0556	8.83333	69.7222								7126	-0.0526316	-0.0526316	-0.315789	-0.315789	-0.526316	-0.421053	1.10526	1.05263	0.263158	0.263158	1.57895	59.1807
	6516	53.8657	50.0532	18.6157	10.1782	0.615736	4.36574		4.99074	0.928236	53.3587								6463	97.9	98.8889	90.5556	83.1667	73.8333	45.7778	29.3889	12.5	9.5	70.8333								7137	0.789474	1.21053	-0.947368	-0.105263	0	-0.947368	1.63158	-0.421053	1.78947	-0.0526316	0.789474	59.5448
	6525	54.2981	49.9231	18.4856	10.9231	0.798148	4.36065		4.98565	4.61065	53.5055								6472	101.4	95.1667	89.6111	84.3889	73.5	46	27.6667	11.5556	8.94444	68.7222								7147	-0.631579	-0.526316	-0.842105	-0.526316	-0.210526	-1.10526	0.421053	1.57895	1.63158	0.789474	0.578947	59.6721
	6534	52.2306	51.2931	18.4181	9.66806	0.16806	6.23056		5.85556	2.35556	53.1668								6482	100.8	97.4444	91.9444	83.8889	75.2778	45.7778	30.6667	13.7222	10.5	70.1667								7157	0.684211	-0.473684	-0.421053	0.157895	-0.631579	-1.63158	1.31579	-0.263158	0.315789	1.63158	0.578947	59.3784
	6544	51.4755	51.038	16.9755	8.85047	1.16297	5.53797		4.53797	1.22547	52.6764								6491	100.7	97.2222	88.8333	82	74.3333	45.7222	29.9444	12.0556	8.77778	68.5556								7167	0.631579	0.842105	0.210526	1.21053	0.684211	0.736842	0.894737	0.157895	1.21053	2	1.78947	58.953
	6553	53.9704	52.0329	20.2829	8.72038	1.22038	6.59538		5.97038	2.59538	54.3705								6500	98.2	96.3889	89.1111	81.8333	73.6667	45.8889	29.4444	11.7222	7.77778	68.4444								7177	0.105263	1.63158	-0.842105	-0.736842	0.263158	-0.789474	0.894737	1.84211	0.368421	0.578947	0.947368	60.4224
	6562	52.2153	50.9653	20.4028	8.2778	1.4028	4.7153		4.6528	3.4653	53.0003								6509	100.7	96.6667	88.4444	83	73.9444	45.7222	28.6111	11.6667	8.72222	69.3889								7187	1.36842	0.631579	0.105263	0.894737	0	-0.789474	1.73684	1.10526	-0.473684	1.73684	0.526316	59.2339
	6571	53.8977	50.5852	18.0852	9.02271	0.522708	4.77271		5.21021	4.58521	53.6325								6518	98.2	96.6667	88.3333	81.5556	73.7222	46.6111	27.8889	11.1667	8.61111	69.6111								7198	0.736842	2.36842	0.578947	0.894737	-0.736842	-1.05263	2.21053	1.10526	1.36842	1.94737	0.263158	59.7823
	6581	55.1426	51.3301	17.0801	8.14262	1.95512	5.14262		4.70512	3.20512	54.5984								6528	99.9	99.2778	91.8889	83.6111	75.3889	47.2778	29.4444	13.6111	9.61111	69.1111								7208	0.368421	-1	-1.42105	1.57895	0.473684	-0.421053	1.21053	0.315789	0.631579	1	0.631579	60.6201
	6590	53.0125	52.1375	19.8875	9.32503	0.200032	5.63753		5.70003	4.70003	53.9563								6537	99.4	96.9444	89.8333	82.5	74.0556	46.5	29.2778	11.6667	8.61111	68.5556								7218	1.42105	0	-0.315789	-0.263158	-0.157895	-0.368421	1.68421	0.368421	-0.105263	0.315789	0.684211	60.0632
	6599	52.2574	50.8199	17.6949	9.50744	0.194944	3.69494		5.88244	3.88244	52.9502								6546	99.5	97.6667	91.6667	83.9444	75.1111	46.8333	30.0556	13.6667	10.8889	69.2778								7228	-0.421053	-0.526316	-1	0.473684	-0.421053	0.578947	0.526316	2.05263	0.157895	0.263158	0.0526316	59.1905
	6608	53.6274	51.3149	18.5649	8.37736	0.564856	4.93986		4.68986	6.12736	53.8554								6555	100.3	99	91.0556	85.1667	74.7222	47.1667	30.9444	13.9444	9.66667	70.1111								7238	1.36842	0.526316	0.157895	0.157895	-0.842105	-0.736842	1.15789	0.368421	1.10526	0.473684	1.10526	59.9757
	6618	53.8098	49.2473	18.8723	9.99727	0.872268	4.43477		5.74727	4.05977	52.9403								6565	99.7	96.7778	88.0556	81.9444	73.6111	45.8333	28.2778	11.5	8.16667	68.0556								7248	0	0.368421	-1.15789	0	-1.05263	0.210526	2.31579	1.68421	1.26316	0.842105	0.473684	59.1819
	6627	52.9922	49.6797	18.6797	9.24218	0.86718	5.42968		4.86718	7.05468	52.7533								6574	101	97.6111	89.3333	84.5556	75.1667	48.1667	29.8889	13.2778	10.2778	69								7259	0.105263	-0.210526	-0.315789	-0.631579	0.315789	-1.47368	1.78947	1.73684	-0.789474	0.157895	0.157895	59.0197
	6636	52.7371	50.6121	18.4871	10.8621	-0.0129082	4.98709		3.86209	9.29959	53.0821								6583	95	96	88.6667	81.8889	72.2222	45.5	28.0556	12.1667	7.55556	67.7778								7269	0.0526316	-0.0526316	1	0.315789	0.315789	-0.0526316	1.94737	-0.526316	0.263158	0.526316	1.15789	59.3049
	6646	52.482	50.6695	17.9195	9.232	0.919504	4.732		4.4195	2.5445	52.9862								6592	99.5	98.6111	89.2778	82.7222	74.8333	45.8333	29	12.9444	9.05556	68.8889								7279	0.473684	0	-0.157895	0.421053	0.421053	-0.894737	1.21053	0.578947	0.368421	1	-0.473684	59.2217
	6655	54.1644	50.6019	17.7269	9.41442	-1.08558	5.85192		5.03942	3.41442	53.7701								6601	95.9	98.0556	90.8889	84.4444	75.3333	46.3333	30.4444	12.2778	9.5	69.6667								7289	1	0.842105	-1.57895	-0.631579	-0.368421	-0.947368	1.31579	-0.631579	0.578947	1.52632	0.736842	59.9016
	6664	52.9093	50.2843	17.2218	9.40933	0.534328	5.28433		6.47183	3.09683	53.0066								6611	98.9	97.8889	88.5	81.2778	75	45.2778	28.0556	11.3889	8.88889	68.4444								7299	0.578947	0.894737	0.736842	0.631579	-0.421053	-0.789474	0.894737	0.894737	0.789474	-0.210526	1.05263	59.2394
	6673	53.0292	51.0292	18.7167	10.2792	-0.0332602	4.90424		4.09174	2.71674	53.4264								6620	98	95.3333	89.5	82	72.1667	44.9444	28.8333	12.5556	9.44444	67.8889								7309	0.473684	0.315789	-0.421053	0.473684	0.421053	0.578947	1.36842	2.57895	1.31579	0.526316	0.947368	59.6036
	6683	53.5867	51.2117	19.6492	8.89915	0.149152	6.52415		4.77415	3.71165	53.7856								6629	98.8	97.5	88.6667	80.9444	73.8889	44.3889	28.2222	12.2778	8.5	68.5								7320	0.421053	0.368421	0.0526316	0.421053	0.736842	-1.89474	2.52632	-0.105263	0.736842	1.10526	-0.789474	59.9151
	6692	52.3316	50.6441	16.5816	8.08156	-0.168436	5.51906		4.39406	1.64406	52.9008								6638	97.1	98.6111	91.5556	81.6667	74	46.4444	27.9444	11.6667	9.27778	69.1111								7330	0.894737	0.263158	0	1	0	-0.263158	1.63158	1.36842	-0.368421	1.84211	0.894737	59.1476
	6701	52.2015	50.264	18.264	10.0765	0.576476	4.38898		3.82648	3.76398	52.6531								6647	97.2	98.3889	90.1667	83.3333	74.3889	45.9444	30.3889	14.2778	8.88889	69.3889								7340	0.263158	1.84211	-0.684211	0.947368	-0.473684	-0.947368	1.63158	1	-0.157895	1.26316	-0.105263	58.9328
	6711	51.1964	50.9464	18.1339	8.69639	0.571388	6.44639		5.00889	2.69639	52.4965								6657	101.1	96.9444	88.6667	82.4444	74.5556	45.4444	28.6667	11.9444	9.33333	67.3889								7350	0.526316	-0.263158	0.157895	0.631579	-0.684211	-0.631579	-0.0526316	-0.789474	1.21053	0.210526	1.47368	58.797
	6720	52.1913	48.9413	17.6913	9.2538	0.6288	6.5038		6.0038	4.2538	52.0061								6666	98.7	97.5	90.9444	82.8333	74.4444	45.5	29.2222	13.0556	9.55556	68.8333								7360	-0.315789	1.26316	-0.894737	0.526316	0.473684	-0.947368	2.15789	0.210526	0.894737	0.789474	-0.473684	58.3716
	6729	53.2487	48.6237	17.8112	8.74871	1.06121	5.81121		5.37371	1.49871	52.3653								6675	99.1	97.8333	89.1111	83.1667	74.3333	44.5	27.9444	12.2778	8.55556	68.7222								7370	1.05263	1.26316	-0.368421	0.263158	-0.947368	-0.105263	1.31579	0.578947	1.36842	1.10526	0.421053	58.6831
	6738	51.5561	48.6186	17.6811	9.30612	0.618624	4.74362		5.55612	0.993624	51.5411								6684	98.3	97.1667	89.5	82.7222	73.8889	45.8889	28.7222	11.9444	8.61111	68.6111								7381	0.526316	1.78947	-0.631579	-0.157895	0.157895	-1.15789	0.0526316	1.57895	-0.210526	1.26316	0.789474	57.9683
	6748	53.4885	50.8635	16.9885	9.55104	0.613536	5.36354		4.48854	5.17604	53.569								6693	96.6	97.3889	88.7222	81.1111	72.3333	45.0556	28.1667	11.7778	10.0556	67.6667								7391	0.736842	1.52632	-0.421053	0.315789	-1	-0.105263	1.26316	1.68421	-0.578947	0.526316	0.947368	59.7272
	6757	54.7334	49.7959	17.8584	8.85845	1.04595	4.73345		5.73345	3.67095	53.655								6703	101.5	97.5556	89.4444	82.6111	75	46.8889	29.7222	12.2778	10.3333	70.4444								7401	1.10526	1.84211	-0.263158	0.736842	-1.94737	-0.315789	0.105263	0.631579	1.10526	0.789474	0.684211	59.8019
	6766	53.9784	49.9159	18.0409	8.16586	0.60336	6.35336		2.72836	4.35336	53.3467								6712	99.8	98.1667	91.1111	83	73.4444	45.5556	29.1111	13.1111	8.5	69								7411	-0.736842	-0.736842	-0.368421	0.263158	-0.736842	-1.36842	1.57895	1.10526	1.57895	0.526316	0.631579	59.5344
	6776	50.8483	49.8483	18.0358	8.97327	0.348272	5.91077		5.91077	2.16077	51.7944								6721	98.6	99.2778	88.7222	82.5	74.7778	44.2222	29.1667	13.8333	9.38889	68.5556								7421	0.947368	1.52632	-0.684211	-0.315789	-0.0526316	-0.210526	1.10526	1.52632	0.315789	-0.421053	-0.526316	58.188
	6785	53.3432	50.5932	18.3432	9.28068	0.968184	6.59318		4.78068	5.53068	53.3672								6730	100.3	97.5	90.0556	82.7222	73.9444	46.0556	28.8333	12.5	8.44444	67.8889								7431	0.263158	0.789474	-0.263158	0.789474	-0.684211	-1	0.368421	0.842105	0.526316	0.315789	0.421053	59.5522
	6794	50.5256	50.0256	17.4006	9.3381	0.213096	4.3381		4.5881	3.2131	51.7239								6739	98.2	99.2222	90.7222	83.4444	74.1111	45.3333	30.1667	13.8333	9.55556	69.4444								7442	0.736842	-0.368421	-0.894737	-0.578947	-1.42105	-0.526316	0.526316	0.157895	0	0.368421	1	58.1268
	6803	52.6455	49.0205	17.833	9.52051	1.95801	6.77051		4.77051	4.45801	52.2651								6749	96.7	98.1667	90.5	83.2222	73.5	45.1667	29	11.8333	9.66667	68.5								7452	1.52632	2.36842	0.631579	-0.368421	0.263158	-0.263158	0.473684	0.947368	1.21053	0.842105	0.473684	58.5962
	6813	52.5154	49.7029	16.8904	8.39042	1.95292	4.70292		5.32792	5.64042	52.5332								6758	98.7	97.9444	89.0556	82	72.9444	44.0556	29.3333	12.3889	9.33333	68.9444								7462	0.789474	1	-0.631579	0.684211	1	-0.947368	0.0526316	0.947368	0.105263	-0.368421	0.684211	58.8288
	6822	52.0728	48.3228	16.6353	8.51033	0.635332	5.76033		6.07283	3.26033	51.6484								6767	97.5	98.3333	90.5556	83.5	73.6111	44.1111	29.3889	12.4444	9.22222	68.0556								7472	0.105263	0.736842	-1	0.842105	-0.315789	0.947368	0.631579	0.263158	0	0.263158	-0.210526	58.0613
	6831	52.0677	49.3802	17.0052	8.38024	0.505244	5.94274		5.50524	1.56774	52.1592								6776	96.7	95.5	88.3333	82.1667	72	43.8889	28	11.6111	8	66.9444								7482	0.421053	0.157895	-0.684211	1.63158	-1.31579	0	2.89474	0.368421	1.05263	0.526316	0.105263	58.5044
	6841	52.2502	48.7502	17.5002	8.93766	0.0626561	7.18766		3.06266	4.00016	51.9419								6785	98.9	96.4444	88.7222	82.6111	71.9444	44.6111	28.6111	12.3333	7.16667	66.1111								7492	0.578947	0.842105	-2	-0.894737	-1	-1.15789	1.10526	0.473684	0.631579	0.210526	-0.157895	58.3159
	6850	52.4951	50.5576	19.1201	9.12007	1.49507	4.68257		5.24507	2.99507	52.9382								6795	99.1	96.1667	88.3333	81.5556	71.1667	44.7778	27.5556	11.9444	7.72222	65.6111								7503	-0.263158	0.631579	0.105263	0.105263	-1.05263	-0.263158	1.84211	-0.842105	1.26316	0.736842	1.68421	59.1801
	6859	51.6775	49.1775	17.365	7.92748	0.67748	5.80248		5.23998	3.17748	51.8713								6804	99.4	95.3333	88.7778	81.2222	73.1667	43.3333	27.1667	11.0556	8.11111	66.3889								7513	-1.05263	-0.0526316	-1.15789	-1.68421	0.0526316	-0.736842	2.52632	1.84211	0.105263	1.21053	1.57895	58.2547
	6868	51.3599	48.6724	18.1099	9.17239	0.984892	4.67239		4.85989	4.73489	51.472								6813	100.1	97.1111	87.7778	82.2222	72.2778	45	27.5	11.5556	8.55556	66.1111								7523	0.789474	1.05263	-1.21053	0.684211	-0.315789	-0.578947	2.10526	0.210526	0.578947	-0.105263	0.0526316	57.9083
	6878	52.0423	50.1048	16.1673	8.8548	-0.520196	5.9798		4.6048	2.9173	52.4986								6822	97.5	98.1111	90.0556	82.3333	74.2222	47.1667	30.0556	12.2222	9.38889	67.7222								7533	1.42105	1.42105	0.157895	0.105263	-1.21053	-2.15789	0.578947	-0.0526316	-0.368421	0.421053	0	58.7988
	6887	52.1622	49.4747	17.3497	9.22472	1.22472	6.16222		5.22472	4.09972	52.2509								6832	97.9	97.2222	90.8889	82.4444	73.7222	44.8333	29.5	13	8.94444	68.7222								7543	-0.105263	-0.736842	-0.0526316	1.10526	-1	-1.15789	0.842105	0.894737	-0.631579	1	-0.157895	58.584
	6896	53.2196	48.7821	16.8446	9.03213	0.407128	3.96963		5.15713	5.59463	52.428								6841	100.6	96.1111	88.5556	83.3333	73.0556	45.6111	29.3889	12.7778	9.83333	67.8889								7553	1	1.10526	-0.894737	0.263158	0.315789	-1.47368	0.368421	0.157895	0.526316	1	0	58.7376
	6905	53.0895	51.3395	17.402	9.71454	0.96454	5.83954		5.08954	5.58954	53.6063								6850	100.9	97.8333	90.6111	83.2778	73.7222	45.3889	29.7222	13.7222	9.11111	69								7564	-0.263158	-1.10526	0.578947	-0.421053	0	-0.684211	0.263158	1.94737	-0.421053	0.526316	-1.47368	59.7596
	6915	52.022	51.272	17.647	9.95945	2.08445	3.89695		5.95945	6.39695	53.0553								6859	101.2	97.6111	89.0556	83.7222	72.9444	45.0556	28.0556	12.7778	9.11111	67.1111								7574	1.26316	0.789474	-0.578947	0.631579	-0.526316	-1.10526	0.736842	0.473684	0.526316	-0.684211	-0.105263	59.2816
	6924	52.7044	48.4544	16.4544	8.70436	2.07936	6.07936		6.01686	2.95436	52.0188								6868	96.3	99.0556	90.5	84.1667	75.1667	44.2778	29.8889	13.5556	9.05556	66.9444								7584	-0.315789	0.947368	-0.578947	1.15789	-1.15789	-0.210526	2	0.789474	1.31579	-0.421053	0.105263	58.3826
	6933	52.0118	50.4493	16.8243	8.38678	-1.05072	6.26178		5.13678	3.26178	52.651								6878	100.6	96	88.2778	81.1111	71.5	43.6667	26.6667	11.7778	6.83333	66.3889								7594	-0.315789	0.684211	-0.421053	-0.210526	-0.315789	0.157895	0.842105	0.473684	1.63158	-0.263158	0.368421	58.931
	6943	51.4442	49.1317	17.5692	8.88169	0.444188	6.94419		5.06919	2.19419	51.7359								6887	99	98	90.9444	83.7778	73.9444	44.7222	29.7778	13.8333	9.88889	67.3333								7604	0.578947	0.684211	-0.210526	0.105263	0.157895	-1.42105	2.10526	1.15789	-0.0526316	0.421053	-0.263158	58.1372
	6952	51.5641	48.2516	17.8141	7.5641	-0.1859	5.9391		3.6891	2.8141	51.3668								6896	96.3	95.7778	87.9444	81.1667	72.8889	43.4444	29	13.7222	9	66.8889								7614	0.684211	0.473684	-1.21053	-0.263158	0.736842	-0.368421	0.789474	0.473684	-0.105263	0.210526	0.0526316	57.8171
	6961	50.7465	49.559	16.7465	9.74651	1.05901	5.37151		4.87151	0.809012	51.6046								6905	100.2	96.5	91	81.6667	73.6667	44.1111	28.2222	13.0556	9.88889	67.8889								7625	0.789474	0.421053	-1	0.894737	-0.684211	-0.263158	0.894737	0.684211	0.263158	0.631579	-0.368421	58.0234
	6970	51.1164	47.8664	16.9289	9.55392	-0.196076	5.17892		5.30392	3.99142	50.9625								6914	99.4	99.3333	91	84.6111	74.8889	44.8889	30.5	15.3889	10.6667	68.6667								7635	1.15789	-0.263158	-0.789474	0	-0.0526316	-0.315789	0.842105	0.263158	-0.0526316	0.105263	-0.421053	57.4665
	6980	51.1113	48.1113	17.7363	8.67384	0.548836	5.23634		4.92384	2.48634	51.079								6924	100	95.3889	87.1111	81.5	71.8889	44.3889	27.8333	12.7222	8	66.6667								7645	0.578947	-0.578947	-0.105263	1.05263	0.0526316	-0.947368	2.05263	0.421053	-0.736842	0.0526316	0	57.5674
	6989	53.1062	49.7312	17.4812	8.85625	-0.0812516	6.48125		4.85625	5.54375	52.8337								6933	98.1	98.2778	89.4444	82.6111	73.7778	44.3333	28.4444	13	10.8333	67.7778								7655	-0.105263	0.789474	0.736842	1.73684	-0.105263	-1.05263	1.47368	0.894737	-0.0526316	0.631579	-0.210526	59.0895
	6998	51.2262	48.5387	15.2887	10.3512	0.47616	6.16366		5.35116	3.72616	51.3421								6942	98.4	97.7778	91.0556	84.1111	74.5	46.1667	30.5	13.9444	10.8333	70.3333								7665	0.263158	0.315789	-0.210526	-0.157895	-0.526316	-1.21053	1.84211	1.21053	0.105263	0.473684	1.05263	57.7957
	7008	52.7836	48.6586	18.4711	8.15857	1.28357	5.47107		4.40857	6.65857	52.1564								6951	98.3	96.5	87.1667	81.1667	72.3889	45.1667	28.7778	13.5556	8.5	67.2778								7675	0.473684	-0.315789	0.210526	1.94737	1.42105	-1.36842	0.736842	1	0.368421	-0.210526	-0.526316	58.502
	7017	51.216	49.4035	15.6535	8.46598	1.84098	5.40348		4.90348	4.96598	51.757								6960	98.8	97.0556	90.4444	84	75.0556	45.1111	29.8333	14.7222	10.4444	68.4444								7686	-0.0526316	0.789474	0.368421	0.578947	-0.315789	-0.473684	1.94737	0.842105	0.210526	-0.368421	1.42105	58.1556
	7026	49.8359	48.3984	17.2109	9.7109	-0.289104	5.8984		5.2734	4.2734	50.5992								6970	102.4	95.0556	88.7222	82.2222	72.4444	44.5556	27.7778	12.3333	8.61111	66.7778								7696	0.421053	1.52632	-1.73684	0.473684	0.578947	-0.473684	0.842105	0.894737	0.842105	0.526316	0.315789	57.1513
	7035	49.3933	49.2683	16.0808	8.51831	1.14331	5.08081		4.20581	8.33081	50.8066								6979	97.6	98.1111	90.8889	82.1111	74.5	45.8889	30.3333	14.1667	10.6111	68.2222								7706	1	0.631579	-0.105263	0.421053	-0.210526	-1.52632	-0.473684	-0.157895	1.94737	0.526316	0	57.3312
	7045	51.7632	48.6382	17.5132	7.95072	0.63822	5.01322		5.20072	6.13822	51.6512								6988	96.3	97.3333	90.9444	82.4444	73.8889	45.3889	29.4444	14.2778	9.33333	69.2222								7716	-0.842105	0.315789	-0.947368	0.315789	-0.263158	-0.631579	0.631579	1.52632	0.315789	-0.210526	0.473684	58.0638
	7054	52.7581	47.9456	15.9456	7.94563	-0.366868	4.75813		4.88313	4.63313	51.7979								6997	97.9	96.3889	88.5	80.6111	73.0556	43.5	29.6667	12.2222	9.66667	67.1667								7726	0	1.47368	-0.526316	0.210526	0.0526316	-0.210526	1	0.789474	-0.0526316	1	0.421053	58.1911
	7063	50.628	48.6905	16.4405	8.56554	-0.684455	5.25304		4.12804	3.75304	51.1255								7006	101.5	97.3889	89.1667	81.2778	72.3889	43.4444	28.1667	13	8.33333	67								7736	-0.684211	1.31579	-0.789474	0.631579	0.0526316	-1.26316	0.894737	1.21053	-1.15789	0.210526	-0.736842	57.6078
	7073	50.998	46.498	15.4355	10.6855	1.06046	6.06046		4.87296	4.56046	50.2407								7016	98.4	98.6667	89.6111	82.6111	74.3333	45.2778	29	14.2222	10.7778	67.1667								7747	1	1.63158	-0.157895	-0.157895	0.736842	-0.105263	0.526316	0.842105	1.36842	0.0526316	1.10526	56.8404
	7082	51.1804	49.0554	15.9304	9.05537	1.86787	5.05537		4.74287	2.11787	51.5707								7025	96	96.1111	90	81.0556	72.7222	44.7778	28.3889	12.0556	9.66667	66.7778								7757	-0.578947	-0.0526316	0.263158	0.210526	-0.315789	-1.52632	1.05263	1.31579	1.26316	-1.05263	-0.105263	57.994
	7091	49.9253	47.8628	15.6753	7.92528	1.23778	4.23778		4.36278	4.73778	50.3826								7034	98.2	96.5	90.6667	81.9444	73.3333	44.3889	29.6667	12.4444	9.38889	66.5								7767	-1.10526	-0.368421	0.210526	0.105263	0.315789	-1.21053	1.94737	0.736842	1.31579	0.578947	0.105263	56.9634
	7100	51.4202	48.9202	16.4202	7.60769	0.420193	4.79519		4.79519	1.98269	51.6215								7043	99.7	95.8333	88.9444	81.8889	72.3889	43.5556	28.9444	11	8.61111	67.2222								7777	0.315789	0.631579	0.684211	-0.526316	0.0526316	-0.947368	-0.315789	-0.736842	1.31579	-0.0526316	0.157895	58.0381
	7110	51.6026	47.6026	14.6026	7.9151	0.915105	5.4776		5.1651	2.1651	51.0705								7052	99.4	96.3889	91.0556	81.4444	74.6111	45.3889	29.0556	14.3333	10.1111	68.1111								7787	0.263158	1.94737	-1.42105	0.315789	0.263158	-0.263158	0.210526	-0.0526316	-0.684211	0.157895	-0.315789	57.5601
	7119	50.9725	46.3475	15.41	7.84752	-0.0274834	4.91002		4.78502	2.47252	50.1554								7062	99.5	95.5	89.1667	82.8889	72.9444	45.3333	30.2222	12.6667	9.94444	68.5556								7797	2	-0.105263	0.105263	-0.631579	0.578947	-1.42105	-0.157895	0.578947	-0.421053	-0.842105	-0.210526	56.7663
	7128	50.0924	46.7174	15.0924	8.77993	0.279929	3.21743		4.15493	2.02993	49.9077								7071	98.9	95.6111	90.5	81.8889	71.3333	42.8889	28.0556	13	9.66667	68.3889								7808	-0.473684	0.736842	0.578947	1.26316	0.421053	-0.789474	2.42105	0	0.157895	0.105263	0.0526316	56.5515
	7138	50.8373	45.9623	17.2123	8.71234	0.399841	4.58734		5.14984	1.89984	49.9028								7080	99.6	95.4444	89.5	82.1111	72.0556	42.8333	27.6111	11.3333	6.77778	65.6667								7818	0.315789	0.0526316	-0.473684	-0.0526316	0.315789	-0.368421	1.63158	0.736842	-0.631579	-0.894737	-0.0526316	56.5472
	7147	50.4573	49.5198	17.0823	8.51975	-0.355247	7.08225		5.08225	1.70725	51.4451								7089	101.5	96.9444	91.5	83.5556	73.6667	45.4444	29.3333	13.5556	9.72222	67.2778								7828	-0.263158	2.10526	0.0526316	-0.368421	0.105263	-0.684211	0.947368	0.578947	0.684211	-0.578947	-0.105263	57.8851
	7156	49.3897	47.6397	16.2022	9.13966	-0.235335	4.88966		6.07716	3.63966	50.0142								7099	101.5	97.2778	89.6111	82.8333	72.5	44.6111	28.6667	13.0556	9.33333	67.1111								7838	0.263158	0.789474	-0.578947	0	-0.315789	-0.894737	1.21053	-0.210526	0.315789	-1.47368	-0.263158	56.6439
	7165	50.9471	49.0721	16.5096	8.69708	0.822077	5.44708		4.50958	3.00958	51.4656								7108	98.8	94.5	88.2778	80.8333	72.3889	44.2222	28.3889	12.6111	7.44444	65								7848	-0.789474	0.736842	-0.315789	0	-0.421053	-0.684211	1.73684	-0.105263	1.21053	0.894737	0.736842	57.9028
	7175	51.2545	49.067	16.5045	7.56699	-0.433011	4.06699		4.50449	2.75449	51.6124								7117	99.6	95.2778	90.1111	82	72.1111	43.3333	28.0556	12.1667	8.55556	66.0556								7858	0.105263	1.63158	-0.315789	-0.736842	-0.0526316	-0.578947	2.63158	1.36842	0.421053	0.315789	-0.421053	58.0301
	7184	50.0619	47.8744	14.9369	8.6869	1.9369	5.1244		5.1869	5.1244	50.4545								7126	98.7	96.3333	90.3889	82.5556	72.1667	44.2222	28.5	13.5	8.33333	66.1111								7869	0.947368	0.315789	0.421053	0.315789	-0.210526	-1.47368	0.631579	0.789474	0.526316	-1.15789	-0.368421	57.0258
	7193	50.4943	49.0568	15.3068	8.24431	0.119313	5.68181		3.74431	4.93181	51.2384								7135	95.9	97.8889	90.5	82.7778	73.2222	46.2222	30.1111	13.8889	10.4444	67.0556								7879	0.631579	0.368421	0.631579	1.15789	-0.421053	-2.10526	-0.263158	1.26316	0.578947	-0.105263	-0.263158	57.7057
	7203	50.0517	48.3017	14.9267	8.73922	0.364225	5.17672		4.61422	6.17672	50.657								7145	97.9	97.5556	89.4444	83.7222	73.3333	46.3889	29.3333	12.9444	10.9444	65.9444								7889	-0.157895	1	-0.0526316	-0.421053	0.684211	-1.84211	1.26316	0.578947	0.263158	-0.947368	-1.63158	57.2015
	7212	51.6091	47.1091	17.1091	8.35914	0.859137	5.79664		3.98414	3.10914	50.8341								7154	99.5	98.1111	92.1667	83.5	74.3889	46.7222	30.0556	14.7222	9.44444	68.0556								7899	0.789474	1.05263	-1.84211	0.421053	-0.368421	-1.73684	0.210526	1.21053	-1.05263	1.57895	-1.10526	57.3551
	7221	49.229	47.729	15.229	7.72905	0.979049	6.29155		5.10405	5.66655	49.9797								7163	96.9	95.5	89.6111	82.5	73.6111	44.4444	29.3889	13.9444	9	67.6667								7909	-0.736842	1.10526	-0.789474	0.631579	-0.473684	0.894737	1.94737	-0.894737	0	0.0526316	0.105263	56.6139
	7231	51.099	47.099	15.974	9.66146	0.348961	5.59896		3.22396	3.84896	50.5815								7172	100.5	95.5	86.6667	80.4444	73.4444	42.4444	26.6111	12.3333	8	64.3333								7919	-0.368421	1.52632	0.315789	-0.578947	-1.15789	-0.894737	2.05263	-1.26316	0.315789	-0.210526	-0.894737	57.136
	7240	49.5939	46.5314	14.9689	7.90637	-0.0311272	4.53137		4.71887	3.84387	49.5754								7181	94.6	97	89.3333	82.4444	73.5556	44	30	13.8889	9.61111	68.1667								7930	-1.52632	0.894737	0.421053	1.10526	-0.631579	-0.157895	1.42105	0.368421	0.0526316	-0.684211	1	56.2633
	7249	48.6513	47.5263	17.0888	8.27628	-0.411215	5.52628		4.21378	4.96378	49.6008								7191	100.7	98	90.8889	83.0556	73.2778	44.6667	30	13.2222	9.61111	67.6667								7940	0.421053	-0.578947	-0.368421	0.315789	-0.368421	-1.68421	2.15789	0.263158	-0.473684	0	-0.894737	56.2853
	7258	50.0212	46.5837	14.7087	8.3962	1.2712	6.0837		4.5837	1.8962	49.8082								7200	100.4	98.1667	90.2778	83.3333	74.1667	45.6111	30	14.3333	10.6111	67.7778								7950	-0.421053	1	0.210526	-0.368421	0.263158	0.789474	2.05263	1.36842	0.368421	-0.105263	-0.578947	56.4652
	7268	50.5161	46.7036	16.5161	8.01611	2.01611	5.20361		5.39111	1.76611	50.1067								7209	98	98.6111	90.9444	84.3333	73.6667	45.7778	30.3889	14.1111	11.1667	66.8333								7960	0.263158	0.578947	-0.473684	0.578947	-0.631579	-1.52632	0.684211	0.526316	0.105263	1	-0.263158	56.7241
	7277	50.3235	47.761	15.6985	8.88602	-1.17648	4.88602		5.32352	4.44852	50.5265								7218	100.7	96.5	87.5556	81.1667	72.6111	43.5556	28.1111	12.0556	8.88889	67.2222								7970	0.736842	0.157895	-1.31579	0.263158	-0.473684	-1.15789	1.31579	0.421053	0.368421	-0.947368	0.157895	57.0882
	7286	48.8809	47.5059	15.2559	8.44343	1.94343	5.56843		4.44343	6.31843	49.7024								7227	98	96.1667	88.8333	81.3333	71.7222	42.6667	28.5	12.2778	9.66667	66.4444								7980	0.842105	0.578947	-0.105263	0.210526	0.526316	-0.578947	1.31579	1.15789	1.31579	0.0526316	-0.473684	56.3734
	7296	49.2508	49.3758	13.8758	8.50084	0.750845	5.62584		5.50084	4.18834	50.7897								7237	100.2	96.2222	88.8333	82.3333	71.9444	43.3889	27.0556	12.5556	7.77778	64.9444								7991	-0.736842	0.526316	1.31579	-0.736842	-0.631579	-1.68421	-0.105263	1.36842	-0.947368	-0.263158	-1.52632	57.3165
	7305	50.6833	46.8708	14.8083	8.05826	-0.254243	5.80826		5.49576	5.68326	50.2689								7246	99.3	98.6111	88.4444	83.9444	75.0556	44.0556	30.1111	14.1667	9.55556	66.6667								8001	0	0.894737	-0.736842	0.947368	1.05263	-1.31579	1.31579	0.894737	0.157895	0.315789	-0.526316	56.8648
	7314	49.1157	46.8657	17.5532	7.92817	0.678169	6.17817		5.55317	4.42817	49.5055								7255	99.1	97.3333	89.5556	82.5556	73.7222	44.7778	29.1667	13.3889	10.0556	67.7778								8011	0.421053	-0.0526316	-0.947368	-0.526316	0.105263	-1	1.68421	1.47368	-1.05263	-0.947368	-1.15789	56.2027
	7323	50.1106	47.6731	16.4231	7.67308	0.610581	4.61058		4.61058	2.48558	50.3804								7264	99.5	98.1111	91.8333	83.7222	73.2778	45.5556	29.7222	14.8333	11.6111	68								8021	0.473684	0.894737	-1.31579	0.473684	-0.894737	-1.84211	1.36842	-0.157895	-0.894737	-0.263158	-1.47368	56.9615
	7333	49.3555	48.418	16.293	9.23049	0.292993	3.98049		4.54299	3.91799	50.3755								7273	101.2	97.2222	90.1667	83	72.2222	44.4444	29.0556	13.2222	11.6111	67								8031	-0.789474	0.263158	-1.21053	0.421053	-0.842105	-0.315789	0.473684	1.42105	0.578947	-0.315789	-0.789474	56.9573
	7342	48.9754	46.0379	15.2254	9.22541	1.91291	5.78791		5.66291	6.28791	49.0356								7283	97.1	98.1111	89.3333	82.3333	72.7222	44.8333	29.0556	13.9444	9.94444	68								8041	-0.578947	0.947368	-1.15789	0.315789	0.736842	-1.73684	1.73684	0	-0.526316	-1.47368	-1.36842	55.7951
	7351	49.7828	47.2828	15.1578	7.53282	1.40782	4.97032		5.78282	4.65782	50.0319								7292	100.1	100.222	93.2222	84.3889	74.3333	45.1667	30.7778	14.0556	12.1111	68.8333								8052	-0.684211	0.210526	-0.894737	0.473684	-1	-1.15789	2.52632	-0.368421	0.842105	-0.578947	-2.10526	56.6592
	7361	50.3402	46.5902	14.2152	8.02773	0.527729	5.46523		5.71523	3.65273	49.9662								7301	100.3	97.9444	89	84.4444	73.5556	45.8889	30.0556	13.6667	9.16667	66.1111								8062	0.736842	-0.0526316	0.736842	-0.210526	-0.631579	-1.15789	0.736842	1.21053	-0.210526	-0.473684	-0.315789	56.6023
	7370	49.8976	46.5226	14.4601	7.21014	0.022641	4.83514		5.33514	8.27264	49.7186								7310	98.6	97.0556	89.5	81.5	71.9444	44.1667	28.0556	13.1111	9.83333	65.7222								8072	0	0	0	0	0	0	0	0	0.947368	0	0	56.3875
	7379	50.0801	46.9551	13.5176	8.58005	1.08005	5.76755		3.45505	5.26755	50.017								7319	96.5	98.8889	90.6667	81.4444	73	44.2222	29.1111	14.1111	9.77778	66.6667
	7388	48.075	46.3875	16.325	7.63747	0.949965	4.76247		5.01247	5.82497	48.7682								7329	98.2	97.3889	88.0556	81.1667	74.2222	44.5	29	13.3889	8.66667	66.6111
	7398	49.4449	48.8199	15.3199	9.19488	0.444877	4.56988		4.19488	6.19488	50.614								7338	99.5	97.6111	91.1667	81.8333	73	44.5	29.2222	13.8333	9.83333	66.7778
	7407	50.6273	47.1273	15.9398	7.56479	0.814789	5.75229		4.87729	5.68979	50.3663								7347	99.6	96.6667	88.5556	81.6111	71.5	43.3889	28.3889	12.5	8.66667	66.7778
	7416	48.6847	46.7472	16.3722	8.6222	0.559701	6.3722		5.6847	4.9972	49.2388								7356	101	97.6667	88.2778	80.2222	72.5	43.2778	28.7222	12.1667	10.1111	65.3333
	7425	49.6796	45.6796	14.3671	8.30461	-1.32039	6.05461		5.42961	3.99211	49.2035								7366	101.3	95.8333	88.5	80.7222	71.6111	44.1111	27.6111	12.1667	7.94444	65.5
	7435	48.4245	45.7995	15.5495	7.54953	-0.700475	5.98703		3.54953	3.86203	48.6525								7375	100.9	97.2222	89.4444	81.0556	70.8889	43.7778	27.1111	12.0556	8.66667	64.9444
	7444	48.3569	47.4819	15.1069	7.91944	1.23194	5.16944		5.23194	4.60694	49.4363								7384	100.9	95.5556	89.2222	81.6111	71.1111	44.6111	28.2778	11.6111	9	66.3333
	7453	48.6018	47.6643	14.6018	9.22685	0.226849	6.16435		5.22685	3.66435	49.6438								7393	97.8	96.7222	90.0556	82.4444	72.7778	45	29.8889	14.3333	8.66667	65.7222
	7463	47.9718	45.3468	15.2218	9.28426	0.846761	5.28426		5.40926	3.03426	48.2129								7402	101.5	98	88.5556	81.4444	71	42.8333	28.7222	12	9.11111	64.7222
	7472	49.9042	45.7792	14.5292	8.15417	0.341673	5.65417		4.90417	2.59167	49.3608								7412	97.9	98.0556	89.8889	83.1111	72.5556	43.5	28.8889	14.3333	9.77778	67.7778
	7481	49.6491	48.1491	15.2741	8.08659	0.586585	5.71159		6.27409	4.64909	50.3875								7421	99.8	97.5	88.7222	81	71	42.8333	28.5556	12.2222	8.94444	63.8889
	7490	50.8315	46.9565	15.269	9.2065	0.706497	5.3315		5.2065	3.519	50.3825								7430	99.5	97.7222	90.8333	82.8333	72.7778	44.2778	29.6111	13.6667	9.05556	65.2222
	7500	49.1389	47.6389	14.1389	7.32641	1.32641	6.07641		4.32641	1.95141	49.8921								7439	96.9	96.5556	90.1667	79.7778	71.6667	43.3889	27.3333	13.1111	8.72222	64.4444
	7509	49.0088	44.8838	14.1338	8.00882	0.258821	4.38382		4.19632	5.25882	48.4916								7448	98.4	94.7778	87.0556	79.6667	70.3333	41.3889	26.6111	11.5	7.72222	63.1111
	7518	49.4412	45.6912	15.4412	8.37873	0.816233	5.25373		4.50373	5.25373	49.0934								7458	101	96.8889	89.3333	81.6667	71.5556	42.8889	28.2222	12.6667	8.27778	64.7222
	7528	48.9361	46.3736	15.6861	7.56115	0.311145	5.93615		4.12365	5.24865	49.1795								7467	100.1	95.9444	88.1667	81.9444	71.8889	43.7222	29	13.2778	7.88889	64.3889
	7537	48.6811	46.4936	15.0561	8.11856	0.493557	5.43106		3.93106	6.05606	49.1139								7476	100.5	98.2222	90.2778	82.3889	73.4444	44.7778	29.1111	13.3333	10.3889	66.2222
	7546	49.2385	45.551	15.051	7.80097	1.67597	6.80097		6.48847	5.36347	48.9269								7485	95.5	96.6111	86.8889	79.9444	70.6667	42.2778	27.9444	12.3333	8.05556	63.1667
	7555	49.6084	45.3584	14.0459	9.10838	0.608381	4.60838		5.73338	3.23338	49.013								7494	99.7	95.8889	89.4444	81.2778	71.6111	44.1667	28	13.5556	8.88889	64.0556
	7565	48.2283	47.9783	14.0408	9.22829	1.41579	5.66579		3.29079	7.79079	49.6148								7504	98.4	97.4444	89.9444	80.1111	71.2222	42.8333	28.1111	13.8333	8.44444	64
	7574	48.8482	45.7232	15.7232	8.97321	0.535705	6.59821		5.41071	9.03571	48.8211								7513	100	94.8333	89.3889	81.2778	71.8333	44.2222	28.3333	13.0556	9.44444	64.8333
	7583	47.9056	45.0306	13.2806	7.90562	1.21812	6.15562		4.09312	6.21812	48.0273								7522	99.8	96.2778	89	80	72.3889	43.9444	28.1111	12.5556	9.38889	64.8333
	7593	48.588	46.0255	14.338	7.46303	-0.224471	5.83803		5.90053	1.40053	48.8415								7531	99.3	97.4444	88.4444	81.6667	70.5556	41.8333	27.3889	11	7.72222	63.8333
	7602	48.0204	44.3329	14.2704	9.33294	0.645441	5.95794		4.77044	3.02044	47.7444								7540	99.6	95.2222	88.8889	80.3333	72	42	26.7222	12.5	9.11111	64.0556
	7611	48.2029	45.0154	16.0154	8.57785	1.39035	5.26535		5.01535	5.82785	48.1642								7550	101.4	97.2222	90.8889	82.3333	71.3333	44	29.2222	12.8889	10.3333	66.0556
	7620	50.1978	46.9478	14.8228	8.57277	0.572766	4.82277		4.82277	3.44777	50.0706								7559	97.5	98	89.7222	82.9444	72.0556	43.5556	28.5	13.8889	8.94444	66.2778
	7630	48.6927	46.5677	14.8177	9.00518	1.44268	5.81768		5.63018	2.50518	49.1555								7568	98.2	97.1111	89.7222	81.4444	72.4444	43.5556	27.8889	13.4444	9.44444	64.7778
	7639	48.1251	44.2501	14.4376	8.00009	1.00009	5.12509		5.00009	3.50009	47.7549								7577	94.6	96.8333	90.3333	82.5	72.8333	43.7778	30.2778	13.4444	9.55556	64.5
	7648	48.4325	46.4325	14.9325	8.12	-0.00499845	5.4325		4.495	3.87	48.9636								7586	97.9	97.0556	88.5556	81.3889	72.0556	43.4444	28.5556	13	9.38889	65.0556
	7658	48.6149	45.0524	14.9899	8.92741	1.23991	4.67741		4.23991	3.30241	48.3822								7596	98.9	99.2778	90.5556	82.2778	72	43.1111	29.2778	13.6111	10.2778	65.3889
	7667	48.2348	47.0473	13.6723	8.85983	0.547326	4.23483		3.73483	6.42233	49.1661								7605	101.4	97.8333	89.4444	80.1667	72.8889	44.0556	29.1667	13.7778	10.5	65.3889
	7676	48.4172	46.0422	13.1047	8.29224	1.60474	4.72974		5.85474	6.04224	48.7667								7614	97.7	97.6667	87.7778	81.3333	72.6111	43.6667	27.8889	13.5	8.77778	64.5556
	7685	49.4121	48.5371	14.9121	7.78715	0.66215	5.84965		4.84965	3.66215	50.4608								7623	102.2	99.5	89.3333	82.7222	73.5	43.5556	30.3333	14.8889	10.2778	65.1111
	7695	49.3446	45.8446	14.0321	7.78206	0.844562	5.78206		5.84456	2.65706	49.1209								7633	97.1	95.3889	86.7778	79.6667	69.7222	42.2778	27.6667	11.8889	6.72222	62.0556
	7704	50.7145	43.527	13.402	8.52697	0.339474	5.83947		3.77697	3.21447	48.6609								7642	97.4	97.9444	90.8333	82.6111	73.4444	45.8333	29.8889	14.7778	10.5556	65.7778
	7713	48.6469	45.5844	15.0844	7.70939	1.64689	5.58439		5.58439	3.33439	48.656								7651	99.9	98.8889	89.3889	81.8333	72.5	45.1111	28.9444	13.5	9.77778	65.7778
	7722	48.0793	43.2668	14.8293	8.0168	1.5793	6.0168		3.7668	6.2668	47.2554								7660	100.4	98.5	90.6111	82.1111	72.7222	43.6667	29.5556	14.6667	9.38889	65.2778
	7732	48.5742	47.0117	14.2617	8.32421	0.51171	5.51171		5.44921	6.63671	49.3136								7669	99.5	98.4444	87.8889	80.8333	73.1667	43.1667	29.0556	13.1111	10.7222	64.7778
	7741	49.5066	45.1316	15.0691	8.19412	1.38162	3.81912		5.69412	6.63162	48.8535								7679	97	96.6111	88.8333	81.0556	71.2778	42.1667	27.4444	13.1111	9.44444	64.5556
	7750	47.8765	46.1265	14.8765	8.68903	-0.123466	6.00153		5.43903	4.37653	48.5452								7688	101.4	96.6111	87.6667	79.5556	69.8333	42.0556	27.6667	11.7778	7.83333	63.2778
	7760	49.3089	45.3714	13.3089	8.30895	0.808946	5.93395		4.37145	6.93395	48.874								7697	97.5	96.2778	88.5556	81	70.2222	42.2222	27.4444	12.2222	8.05556	63.9444
	7769	47.1789	45.3664	14.0539	7.74136	0.678858	5.49136		5.11636	5.86636	47.8375								7706	102.5	95.5	86.8889	79.2778	70.4444	41.1667	26.7222	9.61111	7.94444	62.1667
	7778	48.0488	44.6738	15.1738	7.23627	0.36127	5.79877		5.23627	6.04877	47.9236								7715	98.2	96.8333	90.6667	81.2778	70.4444	43.5556	27.7778	14	9.38889	64.8333
	7787	47.6062	45.1062	13.7312	8.60618	0.356182	5.04368		4.98118	4.35618	47.9186								7725	100.2	97.2222	88.0556	81.3889	71.9444	43.0556	28.8333	12.1111	10.0556	64.2778
	7797	47.4136	45.2886	13.9761	8.41359	0.788594	4.85109		5.28859	2.35109	47.9137								7734	96.7	95.4444	87.7778	79.5	69.3333	43	25.8333	11.6111	7.72222	62.8333
	7806	46.471	44.971	13.7835	8.28351	0.971006	5.59601		5.53351	3.97101	47.3019								7743	99.9	97.6667	87.8333	81.4444	70.2222	42.7778	28.7222	12.4444	8.55556	64.7778
	7815	46.9034	44.0909	13.9034	8.15342	0.528418	5.46592		4.96592	4.90342	47.0846								7752	99.4	97.8333	89.1667	81.2778	70.3333	42.8333	27.6111	12.5556	9.61111	63.7778
	7825	46.8983	45.3358	12.8358	8.33583	-0.97667	5.77333		5.64833	2.96083	47.6865								7761	99.8	97.1111	90.3333	81.9444	71.1667	42.9444	27.5556	12.8333	10.1667	64.9444
	7834	48.7057	44.9557	12.7682	8.20574	-0.106758	5.33074		5.76824	1.70574	48.3794								7771	99	96.7778	88.0556	80.5556	70.8889	43.0556	27.7778	13.1667	9.38889	64.5556
	7843	47.8882	45.6382	14.3257	7.70065	-1.04935	5.07565		4.13815	3.38815	48.3137								7780	100	95.3333	89.0556	79.8333	70.3889	42.2222	29.0556	12.5556	8.77778	64.5
	7852	47.4456	45.3831	13.8831	6.50807	1.75807	6.07057		3.88307	2.50807	47.9751								7789	101.1	96.2222	89.0556	81.6111	70.8333	43.1111	28.7778	13.9444	10.5	65.7778
	7862	47.4405	44.378	14.628	7.75298	0.940478	5.75298		5.19048	4.81548	47.4847								7798	99.7	99.1667	89.8333	82.3333	72.5556	43.6111	29.2222	13.3333	10.2222	66.0556
	7871	47.1854	45.4354	13.0604	8.68539	1.43539	5.56039		5.06039	3.56039	47.8742								7807	101.7	93.3333	88.7778	80.3333	70.8889	41.7222	27	11.7778	7.05556	62.3889
	7880	47.6803	44.8678	14.3678	7.8678	1.0553	6.3053		4.8678	4.7428	47.8389								7817	100	96.3333	89.8889	81.2778	72.2222	43.1111	27.8889	13.9444	10	63.5
	7890	45.8002	44.8002	13.4877	8.42521	0.362714	5.48771		6.36271	6.61271	46.8934								7826	99.6	95.7778	88.6667	81.2222	70.7222	41.8333	26.3333	12.5	8.5	64.1667
	7899	48.5451	43.7326	13.3576	7.54513	1.79513	5.10763		6.04513	6.54513	47.7076								7835	99.4	95.8333	88.4444	80.0556	69.8333	42.1111	27.7222	11.9444	9.05556	64.0556
	7908	45.915	45.79	14.3525	8.54004	1.22754	5.91504		4.10254	7.66504	47.4296								7844	99	96	88.7778	80.2778	70.0556	42.0556	28.7778	13.1111	9.5	63.1667
	7917	48.285	43.7225	13.41	7.72245	0.34745	6.34745		5.47245	7.53495	47.5764								7853	99	98.2222	90.8889	83.0556	73.3333	45.0556	29.2778	15.5	11.2778	65.8333
	7927	49.7799	44.5299	15.8424	8.90486	0.092362	5.34236		4.40486	7.77986	48.694								7863	97.8	97	88.1667	80.7222	70.5556	42.1111	27.7778	13.1667	9.44444	64.6111
	7936	46.6498	44.2748	13.2123	8.71227	0.462274	6.46227		3.77477	6.77477	47.0508								7872	96.4	97.4444	87.0556	80.2778	70.1667	42.1667	26.6667	11.6111	7.83333	62.3889
	7945	45.6447	44.0822	13.6447	7.58219	0.519686	6.58219		4.39469	7.64469	46.4694								7881	100.7	95.3333	88	80.9444	69.9444	41.8889	27.3333	12.5	8.83333	61.5
	7955	47.0146	44.0146	12.3896	7.7646	0.514598	5.9521		5.5146	7.0771	47.1016								7890	101.3	96.7778	89.6111	82.1111	70.1111	43	28.6667	13.2778	8.61111	64.9444
	7964	47.822	44.572	13.697	8.19701	0.44701	5.88451		6.50951	6.75951	47.7641								7899	97.5	96.0556	90.2222	80.4444	70.7222	43.7778	27.9444	13.9444	8.83333	63.6111
	7973	45.5669	44.4419	13.9419	6.87942	1.87942	4.87942		4.69192	3.69192	46.6062								7909	99	96.8889	87.1667	79.2778	68.8333	41.1667	27.2222	11.8889	9.72222	62.3333
	7982	47.8743	44.0618	14.0618	7.68683	0.686834	5.68683		3.81183	6.87433	47.5418								7918	99.1	97.9444	90.8333	81.1111	71.8333	43.3889	29.8889	12.3889	11.8333	64.8889
	7992	47.7442	43.6192	11.8067	9.24425	0.869246	5.86925		5.05675	5.68175	47.2638								7927	97.9	94.4444	88.8889	79.3889	70.8333	41.3889	27.0556	10.9444	7.44444	60.5556
	8001	46.4267	45.6767	12.5517	8.30166	0.176658	5.98916		5.61416	1.55166	47.623								7936	100.4	97.7778	89.9444	81.8333	71.4444	44.0556	29.6111	13.8889	10.5556	64
	8010	45.4216	43.4216	13.0466	7.67157	1.04657	6.85907		3.92157	5.60907	46.0404								7946	101.7	96.8889	87.1111	79	70.1111	42.2222	26.8333	13.2222	9.22222	62.0556
	8020	46.854	45.2915	13.104	7.72898	-0.146018	6.04148		4.85398	4.91648	47.6434								7955	98.5	96.7222	88.7222	81.6667	70.8889	43.4444	29.2778	13	10.2778	63.9444
	8029	45.0989	45.9739	12.4739	6.78639	0.473894	5.97389		4.09889	1.28639	47.1227								7964	101.3	96.0556	87.7778	81	70.1111	41.1111	28	11.7778	8.38889	61.9444
	8038	46.2813	42.2813	11.3438	8.34381	0.531306	7.09381		5.09381	3.53131	45.9042								7973	101	98.7778	89.1111	82.4444	70.6667	43.2222	28.3333	13.5556	10.4444	64.4444
	8047	47.8387	43.7762	13.5887	7.52622	1.52622	5.77622		4.52622	5.21372	47.3859								7982	96.8	96.8333	87.7222	82.1111	70.2222	43.1667	28.9444	12.7222	8.22222	61.6111
	8057	47.6461	42.2086	13.6461	7.64613	-0.22887	5.20863		5.27113	6.08363	46.5314								7992	99.1	95.8333	89.8333	81.7222	71.1667	41.5	29.6111	13.5556	9.22222	64.3889
	8066	46.3285	44.766	13.891	8.32854	-0.671458	4.64104		4.70354	4.82854	47.1333								8001	97.9	96.5	88.6667	81.9444	70.9444	42.3333	29.0556	13.9444	9.77778	64.3333
	8075	47.136	43.886	11.5735	8.13595	0.823454	5.51095		4.94845	6.32345	47.098								8010	100.1	96.0556	89	80.9444	70	42.5	28.7222	13.6111	9.94444	62.9444
	8085	46.3184	44.5684	12.3184	7.69337	1.19337	6.06837		5.06837	4.81837	47.0324								8019	101.1	95.6667	87.6667	80.6667	69.5556	43.2778	28.2778	12.3333	8.38889	62.5
	8094	47.1258	44.4383	12.4383	7.62578	0.688278	4.93828		4.93828	3.56328	47.3612								8028	99.6	97.4444	87.0556	80.1667	71.2222	42.6667	28.5556	12.5	8.38889	61.6111
	8103	46.9332	44.8082	12.0582	8.30819	0.18319	4.43319		5.18319	6.87069	47.4473								8038	99.3	95.9444	89.7778	80.2778	70.1111	42	27.9444	12.6667	9.22222	62.4444
	8112	46.2406	45.9906	12.7406	7.3656	0.803102	6.0531		5.4281	4.3656	47.6851								8047	98.1	97.9444	88.3889	80.5	70	42.3333	28.7222	13.1667	10.1111	64.2222
	8122	45.048	42.9855	13.6105	9.23551	-0.701986	5.42301		4.29801	5.36051	45.6473								8056	99.4	97.1111	89.8333	81.2222	71.1111	42.1667	28	13.4444	9.16667	63.4444
	8131	45.2304	44.4804	12.5429	8.91793	2.66793	5.41793		4.60543	6.98043	46.4616								8065	98.2	97.7778	89.1111	81.5556	71.4444	43.6111	28.8333	14.1667	9.77778	63.6667
	8140	46.9128	42.9753	12.4128	8.22534	0.412838	5.91284		4.53784	4.47534	46.5477								8074	101.1	97.5	88.7778	81.6667	71.7778	43.8333	29.1111	14.3889	10.9444	64.3333
	8149	46.7203	43.5953	12.0953	7.15775	1.03275	6.47025		5.40775	5.34525	46.7551								8084	99.3	96.6667	88.7778	80	70.7222	41.8889	28.5	13.2778	9.05556	62.9444
	8159	46.0277	43.9027	11.9027	8.34016	-0.0973375	5.90266		5.27766	6.52766	46.5681								8093	101.4	97.2778	88.1667	82.2778	70.2778	42.8333	28.1111	13	9.22222	63.2222
	8168	45.8351	43.5851	10.1476	7.02257	0.585074	5.83507		4.77257	9.64757	46.3205								8102	98.9	96.6111	90.5	80.3889	70.4444	43.6111	28.5	14.0556	10.1667	63.2778
	8177	45.7675	44.205	12.58	7.45499	0.892486	6.07999		3.51749	7.57999	46.5886								8111	98.3	97.7778	87.1111	79	69.2222	42	27.6111	13	9.27778	62.1111
	8187	46.3874	42.9499	12.7624	9.1999	0.574898	5.8874		5.7624	7.8249	46.2802								8120	100.1	98.0556	88.4444	79.0556	69.1111	43	26.3889	13	8.83333	61.7222
	8196	45.6948	44.9448	12.6948	7.75731	0.382311	5.19481		5.13231	3.69481	46.9124								8130	99.3	95.7222	87.8889	82.2222	70.2778	43.3333	28.5	13.3333	8.55556	63.7778
	8205	45.1272	44.5022	11.8147	7.75222	0.689723	5.87722		5.18972	8.25222	46.4221								8139	101.9	96.5556	88.2222	80.5	69.8333	42.9444	28	13.5	8.83333	63.0556
	8214	46.4971	42.4971	12.9346	7.93463	-0.0653655	3.80963		5.93463	5.05963	46.1137								8148	102	98.1111	87.0556	80.6111	69.9444	44.1111	28.1667	13.1111	9.5	63.7778
	8224	46.0545	44.4295	13.742	7.36705	0.367047	4.30455		5.42955	6.92955	46.8369								8157	101.2	95.9444	86.3333	79.6667	68.8889	41	26.8889	11.3333	9.22222	61.4444
	8233	46.2995	43.612	12.362	7.79946	-0.638041	5.17446		4.67446	8.04946	46.5589								8167	96.5	97.7222	89.3333	82	70.2222	43.5	27.9444	14.1111	9.94444	64.1667
	8242	45.2319	42.0444	11.6069	6.48187	-0.0806294	4.98187		6.04437	6.54437	45.2797								8176	99.1	96.8333	87.8889	80.8889	68.6667	43.1667	28.4444	12.6667	7.61111	61.3333
	8252	45.1018	42.9768	11.0393	7.28928	0.664283	6.47678		4.22678	9.91428	45.6692								8185	100.1	95.5556	88.4444	78.5556	70.0556	41.6111	27.7778	13.2778	7.94444	61.4444
	8261	44.2217	41.0342	13.0967	9.34669	-0.0908054	4.15919		4.59669	4.65919	44.299								8194	98.4	98.3333	91.1111	81.7222	72.1667	43.4444	29.9444	13.7778	10.4444	64.1667
	8270	45.9666	43.1541	12.4666	8.40411	0.0291067	5.52911		3.15411	7.90411	46.1751								8203	99.3	94.8333	88.8333	79.6111	67.5556	41.5	25.9444	12.5556	8.33333	61.2222
	8279	46.4615	42.7115	11.9615	7.52402	0.649019	5.21152		5.46152	7.21152	46.2005								8213	99.9	95.4444	88.5	81.1667	69.6111	42.1111	27.1667	12.7778	8.66667	62.3333
	8289	45.8939	43.1439	12.2689	7.58143	0.643931	6.14393		5.20643	4.64393	46.1349								8222	98.7	96.7778	89.2222	82.4444	71.2778	43.1111	29.8889	12.6667	9.83333	62.0556
	8298	45.7638	42.9513	13.2638	6.13884	0.951343	5.20134		5.13884	2.57634	45.9782								8231	100.4	96	87.9444	79.2778	71.4444	42.2778	28.8333	13.9444	10.6667	61.9444
	8307	44.8213	44.1338	12.1338	7.75875	2.00875	5.75875		4.38375	6.00875	46.0947								8240	98.5	97.4444	89.1111	79.8333	69.2222	40.4444	27.6111	12.2222	10.0556	61.2222
	8317	47.0037	42.6287	12.1287	7.62867	1.81617	7.06617		5.69117	4.81617	46.4235								8249	98.2	97	87.8889	80.5556	69.7778	42.9444	27.9444	13.7778	8.72222	62.2222
	8326	46.6236	43.5611	10.9986	7.12358	0.873579	4.99858		3.87358	7.37358	46.6916								8259	97.1	94.3333	86	79.7778	68.9444	40.7778	26.2222	11.8333	7.72222	60.6667
	8335	46.181	42.056	12.7435	7.36849	0.180991	6.30599		5.18099	4.11849	45.7461								8268	99.7	96.8889	88.1667	80.1111	69.6111	42.0556	27.3333	13.0556	9.16667	60.6111
	8344	46.3009	43.3009	12.4884	7.1759	0.863403	5.9884		5.9884	6.1134	46.4086								8277	102.6	97.7222	89.1667	79.6111	69.7222	43.0556	29.2778	15.3889	11.2778	62.5556
	8354	46.1083	42.2333	11.1708	6.54581	1.29581	6.04581		4.73331	2.98331	45.7969								8286	99	96.7778	89.1111	81.7222	69.8333	41.9444	28.6667	14.8889	9.5	62.5556
	8363	43.9157	43.5407	12.9157	7.35323	0.478227	6.72823		4.79073	4.47823	45.3672								8295	99.5	97.8889	89.3333	78.6111	67.9444	41.7222	27.3333	13.1111	8.83333	60.6667
	8372	45.2231	44.3481	11.0356	7.78564	1.22314	4.97314		5.03564	3.72314	46.3938								8305	99.3	94.9444	87.8889	79.7222	69.3889	41.1111	26.2222	11.3889	7.38889	61.5
	8382	46.0931	42.2806	11.1556	8.65555	1.34305	6.09305		5.40555	2.71805	45.8124								8314	99.7	97.6667	88.2222	80.2222	70.5	41.7222	28.2778	13.2778	10.3333	63.1111
	8391	46.463	43.713	12.5255	6.71296	-0.412037	6.27546		4.83796	4.71296	46.6873								8323	96.7	96.7778	90.2222	80.7778	70.6667	43.4444	28.5556	13.3889	10	62.6667
	8400	45.8329	44.3329	12.6454	7.39537	1.33287	6.27037		4.83287	4.20787	46.6824								8332	98.8	94.8333	88.3333	79.7778	69.1111	41.4444	28.3889	12.5556	8.27778	60.6667
	8409	45.0778	42.5778	11.1403	7.32779	0.702787	5.76529		5.20279	4.39029	45.4639								8341	100.4	97.6667	90.3889	82.5556	69.6111	42.0556	29	14.3889	9.5	61.4444
	8419	44.8227	43.2602	11.1977	8.0727	-0.114801	5.6352		5.5102	3.3227	45.6713								8351	101.5	99	89.9444	81.2778	70.0556	41.8889	28.2222	13.5	8.88889	62.1111
	8428	44.1926	42.7551	11.7551	6.63011	-0.557389	5.00511		4.88011	7.63011	45.1203								8360	98.5	96.8889	87.3889	80.2222	69.7778	41.5556	27.3889	12.5556	10.1667	61.7778
	8437	44.9375	40.75	12.5	7.56252	0.250023	4.93752		4.31252	4.06252	44.5085								8369	99.2	94.1111	84.6667	77.1667	67	38.2778	25.3889	10.8889	7.5	60.1667
	8446	45.0574	41.9949	11.8699	8.55743	0.932435	5.80743		3.74493	5.49493	45.1711								8378	98.3	96.0556	88.7778	80.2778	69.6111	44.1111	28.8333	14.3889	10.3333	63.4444
	8456	45.1148	42.5523	12.6773	9.17735	-1.07265	5.61485		4.92735	7.42735	45.4695								8387	101.1	96.7222	88.5	80.1111	69.2778	41.7778	28.7778	12.5556	9.83333	62.8333
	8465	45.6098	40.7348	11.3598	7.85976	1.60976	4.60976		4.67226	4.85976	44.8274								8397	99.3	98	90.5556	82.2222	73.2778	44.2222	30.5	15.2222	11.7778	64.3889
	8474	46.0422	42.2297	12.6672	8.04217	-0.207829	6.04217		6.41717	2.47967	45.763								8406	101.2	97.0556	86.8889	78.8333	69	42.1111	28.5	13	9.22222	61.8889
	8484	44.4121	42.2871	12.7871	7.91208	-0.337917	6.72458		4.53708	3.16208	44.9996								8415	99.4	96.7778	88.5556	80.7778	70.3889	41.2222	28.4444	13.2778	10	62.8333
	8493	45.3445	44.7195	11.782	7.5945	1.532	5.0945		4.8445	4.407	46.633								8424	101.4	96.6667	89.8889	81.3889	70.6111	41.7778	26.7778	14.0556	10	61.9444
	8502	43.5894	45.5269	11.5894	7.08941	0.776907	5.46441		4.58941	2.46441	46.173								8433	100.3	97.9444	88.6667	79.6667	69.0556	42.0556	27.7778	13.2222	9.94444	62.7778
	8511	44.7093	41.0218	11.5218	6.95932	1.45932	5.70932		5.14682	0.834319	44.5297								8443	99.9	98.4444	90.2222	80.5556	69.8333	43.6111	29.0556	13.7222	10.8333	62.5
	8521	44.7667	43.8292	12.2042	7.51673	0.954231	5.89173		4.01673	2.39173	45.9204								8452	101.1	95.3333	88.1111	79.7778	67.6111	40.4444	27.2222	12.6111	7.88889	60.7778
	8530	44.3866	43.8241	11.3241	8.38664	1.69914	5.51164		4.94914	1.01164	45.7334								8461	101.4	96.8889	86.7222	79.5	70.3333	40.7778	27.3333	12.8333	7.55556	60.7778
	8539	46.0066	42.2566	11.5691	7.81906	1.31906	6.31906		5.81906	3.81906	45.7588								8470	97.8	97.8333	87.2778	81.1111	70	41.5556	26.6667	13.6111	9.72222	62.1111
	8549	43.939	41.2515	11.939	6.87647	1.31397	5.87647		6.37647	4.81397	44.2672								8480	100.1	96.2778	87.5556	79.1667	68.8889	42.6111	26.6667	11.5556	9.11111	60.3889
	8558	46.1214	42.9964	11.0589	7.74638	1.49638	5.43388		3.87138	4.87138	46.1737								8489	99	94.2222	85.7778	77.3333	67.7778	39.5556	26.6111	13.2778	6.77778	58.8889
	8567	45.5538	41.9913	11.6163	8.30379	0.803791	5.11629		4.30379	2.99129	45.4102								8498	98.8	97.3333	88.8333	79.8333	70.3333	41.5556	28.5	12.9444	11	61.6667
	8576	44.6112	41.9237	11.6112	8.6737	0.986203	4.6737		6.2362	4.4237	44.9199								8507	100.4	97.8333	89.6667	81.1111	70.9444	42.7222	29.8889	13.6667	9.94444	63.1667
	8586	45.5436	43.1061	12.3561	7.41862	0.356115	6.41862		4.85612	5.23112	45.9465								8516	99.3	95.2778	87.7222	79.6667	70	41.9444	28.0556	12.3889	10	61.0556
	8595	44.5385	41.976	12.0385	8.10103	0.538527	4.16353		4.97603	4.97603	44.91								8526	98.8	96.3889	87.7778	79.5	71	41.3889	28.0556	12.1111	8.66667	61.7222
	8604	44.7834	43.3459	10.9709	7.03344	0.283439	5.09594		5.47094	4.59594	45.6939								8535	99.4	96.2778	89.9444	80.3333	68.7222	41.6667	29.1667	13.7778	10.1111	61.3889
	8614	44.9659	40.9034	11.4659	7.96585	0.715851	5.40335		5.02835	6.46585	44.5967								8544	99.5	95.3333	88.1111	78.8333	69.5556	42.8333	27.6111	13.4444	10.1111	61.4444
	8623	45.4608	41.5858	11.6483	8.39826	-0.101737	5.02326		4.71076	4.71076	45.1682								8553	99.8	95.9444	89.7778	80.7222	68.8889	42.3333	28.7222	14.9444	9.66667	62
	8632	44.0807	40.7057	11.8932	5.20568	1.01818	6.33068		3.76818	7.51818	44.071								8562	101.2	97.4444	89.3333	81.3333	68.5556	43.2778	29	14.2222	9.83333	63
	8641	43.5756	41.7631	10.2006	7.51309	0.200587	5.95059		3.76309	7.07559	44.3392								8572	103.5	97.6667	88.3333	81.6667	70.8889	42.8889	29.3333	13.1667	10.6111	63.6111
	8651	44.6955	42.883	12.1955	7.9455	1.1955	5.0705		5.8205	5.258	45.4265								8581	98.9	97.5556	87.2222	79.7778	70	42.2778	28.2222	13.1111	9.66667	60.7778
	8660	45.5029	41.8154	12.5029	7.00291	0.00291134	7.44041		4.50291	5.81541	45.3002								8590	101.5	96.9444	88.0556	80.7778	69.6111	41.3333	27.6667	13	8.61111	60.6667
	8669	43.4978	41.6853	10.9353	8.31032	-0.502177	5.56032		5.06032	6.31032	44.2637								8599	99.7	96.7778	88.4444	80.6667	70	41.6111	29.7222	12.6667	9.27778	61.7222
	8679	44.8052	41.9302	10.0552	7.30524	0.305235	5.99274		4.49274	2.68024	45.0172								8608	97.7	97.9444	88.5	79.0556	68.1111	41.9444	27.6111	12.8889	8.72222	61.5556
	8688	43.7376	42.3626	10.8626	9.48765	1.42515	5.30015		5.55015	4.30015	44.7089								8618	99.6	95.2778	87.5556	80.2222	68.3889	41.6667	27.3333	13.5	10.3889	61.2778
	8697	42.9201	41.2326	10.4826	6.98256	0.732559	5.29506		5.04506	6.60756	43.7634								8627	98	96.2222	89.8889	79.2222	68.2222	41.1667	28.2222	15.4444	9.94444	62.4444
	8706	44.3525	42.415	11.6025	6.10247	1.16497	4.28997		5.22747	5.53997	45.0327								8636	98.9	97.2778	87.5	79.3333	69.6111	42.3889	29	13.8333	9.11111	61.4444
	8716	44.7224	40.5349	12.2224	8.34738	0.347383	4.65988		3.09738	4.40988	44.2996								8645	101.4	96.5556	87.7778	78.4444	69.5556	41.3333	28.0556	13	9.88889	61.6667
	8725	43.0923	40.9673	11.3423	6.6548	0.904795	5.0298		5.9673	4.2173	43.7182								8654	100.3	96.3889	89.1667	80.5	69.5556	42.7222	28.2222	14.5556	10.3889	60.9444
	8734	43.5247	41.0247	11.0872	7.64971	1.46221	5.52471		4.64971	5.33721	43.956								8664	99.9	95.2222	88.9444	80.5	69.6667	40.6667	28.3333	13.2778	8.61111	60.6111
	8744	43.8946	41.0196	11.2696	8.45712	1.39462	4.45712		5.58212	5.70712	44.1331								8673	98	95.3889	88.4444	79.6667	69.3333	42	28	13.6111	9.22222	61.7778
	8753	42.952	41.452	11.6395	8.32703	-0.172968	5.45203		5.32703	6.45203	43.8855								8682	99.9	96.5	88.4444	79.8889	69.6111	41.5556	27.7778	13.5556	9.55556	62.0556
	8762	44.3844	41.2594	10.6969	6.63444	1.13444	5.75944		4.57194	3.38444	44.4873								8691	94.1	96.7222	89.0556	79.6667	69.4444	41.8333	27.6667	13.8889	9.16667	60.6667
	8771	43.8794	40.7544	10.9419	8.25436	1.50436	6.56686		5.56686	1.25436	43.9969								8700	97.1	97.4444	87.5556	78.8889	67.8889	41.5	27.6667	15.0556	9.11111	60.5556
	8781	43.3118	40.5618	10.8743	8.24927	-0.0632324	5.24927		3.81177	6.24927	43.6279								8710	98.2	97.2778	89.3333	81.2778	69.8333	41.5	29.3333	14.2222	10.4444	62.2222
	8790	44.0567	40.8692	11.1817	5.55668	0.74418	5.61918		3.80668	5.61918	44.1388								8719	100.4	96.2222	87.8333	80	69.1111	41.6111	27.6111	12.8333	9.38889	61
	8799	44.3016	40.6766	10.0516	7.73909	0.989092	4.48909		5.17659	4.30159	44.1642								8728	98.2	98.0556	88.1667	80.4444	69.5	41.7222	28.2778	13.5556	10.1111	62.3333
	8808	43.5465	41.4215	11.2965	7.109	0.984004	4.859		3.1715	2.5465	44.1592								8737	100.9	95	87.2222	79.1111	66.7778	40.7222	26.1667	11	7.44444	60.1667
	8818	42.7914	41.8539	10.3539	7.79142	1.22892	5.66642		5.35392	6.79142	44.0026								8746	98.4	93.7222	86.5	79.1111	67.5	39.6667	27.2778	11.6111	8.72222	58.3333
	8827	43.5363	42.0363	11.4113	7.47383	0.723828	6.16133		4.84883	9.34883	44.4527								8756	98.6	95.1667	87.5556	78.0556	67.6111	39.8889	26.5	13.1667	8.38889	59.6667
	8836	41.9062	40.3437	10.6562	6.96874	-0.28126	5.15624		5.46874	3.84374	42.8398								8765	101.7	95.4444	88.9444	81.1111	70	42.1111	29.3889	14.3333	10.5	60.9444
	8846	42.9637	39.6512	10.2137	6.77615	-0.473848	5.83865		3.46365	5.27615	43.0169								8774	100.7	96.6667	89.1111	80.1667	69.6667	42.3889	29.7778	14.4444	9.94444	61.0556
	8855	43.1461	39.7711	11.4586	7.64606	1.77106	6.45856		4.77106	4.77106	43.1637								8783	97.5	97.6667	87.8889	79.7778	69.7778	40.3333	27.3333	13.7778	8.44444	59.0556
	8864	43.266	41.266	10.4535	7.20348	0.953476	5.07848		5.14098	3.26598	43.9475								8793	99.1	98.0556	89	82.2778	70.5556	42.7778	28.8889	15.3889	11.1667	61.1667
	8873	43.1359	41.8234	10.9484	8.38589	0.510888	6.82339		3.32339	1.63589	44.155								8802	99.4	98.1667	88.2778	81.7778	70.3333	40.8889	29.1667	13.8889	11.1111	61.2778
	8883	43.1933	39.4433	9.8808	6.6933	-0.6192	6.1933		4.7558	4.0058	43.0275								8811	99.5	98.2778	89.6667	80.4444	69.2778	42.1667	29.0556	14.5	10.8333	61.3889
	8892	40.8757	39.5007	10.1882	8.06321	-0.436788	5.56321		3.87571	2.93821	41.9303								8820	101.6	96	87.3333	80.3333	69.6111	40.9444	28.8333	13.5	9.33333	60.1667
	8901	42.6206	39.4956	9.68312	6.93312	0.183124	5.30812		5.93312	3.49562	42.7749								8829	98.1	97.5556	87.7778	80.0556	69.3889	41.2778	29.0556	14.1667	9.94444	61.0556
	8911	42.9905	39.053	9.30304	7.17804	-1.07196	5.67804		5.05304	4.24054	42.7396								8839	99	96.2778	87.9444	75.7778	68.6111	40	27.6111	11.8889	9.05556	60.2222
	8920	43.3604	40.2354	9.11045	6.79795	-0.264552	5.86045		4.67295	3.42295	43.4932								8848	98.4	97.1667	87.4444	79.1667	68.7222	41.1667	27.3333	14.8889	9.22222	60.1667
	8929	43.1054	39.9179	9.73036	7.23036	1.91786	6.10536		4.54286	2.35536	43.2152								8857	102	98.7222	88.6667	79.6111	68.2222	42.5	30.3333	14.6667	9.94444	61.2778
	8938	42.5378	40.8503	9.78777	7.35027	0.162772	5.41277		5.91277	2.91277	43.3923								8866	97.5	97.6667	87.1111	79.9444	68.8333	40.6111	27.7778	12.5556	9.05556	59.8889
	8948	44.2827	40.4077	10.0327	7.78268	0.845184	5.47018		5.28268	4.47018	44.0245								8875	99.6	97.8889	87.3889	79.7778	68.8889	41.8333	28.2778	13.7778	9.11111	59.6667
	8957	44.0276	40.3401	10.7776	7.9651	0.840096	4.3401		4.4026	2.4651	43.8678								8885	98.7	97.9444	88.1111	77.7778	68	41.2778	28.2222	12.7222	10.3333	59.8889
	8966	43.585	39.7725	10.585	7.58501	0.585008	5.58501		4.27251	1.27251	43.3774								8894	99.3	98.3889	89.2778	81.5556	69.0556	42.3333	29.5556	13.8333	10.5556	60.1111
	8976	41.7674	40.2049	10.2674	7.26742	0.95492	5.20492		4.82992	5.26742	42.705								8903	100	95.7222	88.7222	76.7778	68.3889	40.3889	26.4444	12.3333	8	58.1667
	8985	43.8873	39.7623	10.5748	7.69983	1.51233	5.69983		3.76233	3.69983	43.5193								8912	98.4	97.0556	87.6667	79.9444	69.1111	41.3333	28.0556	14.2778	9.72222	60.0556
	8994	43.3822	41.2572	10.3822	8.25724	0.444744	4.63224		4.06974	4.44474	43.9998								8921	101.1	95	87	77.5556	66.1111	38.6111	26.4444	12.7222	7.44444	58.6667
	9003	42.4397	40.1897	11.9397	7.06466	-0.872844	4.06466		4.25216	7.68966	43.0239								8931	96.8	96.2222	87.7778	78.3889	67.9444	40.3889	27	13.6667	8.55556	58.2778
	9013	43.0596	41.0596	10.2471	7.55957	0.497068	5.68457		4.68457	9.12207	43.7472								8940	99.4	96.6111	86.7222	77.5	68.2778	40.8333	28.1111	13.1667	8.22222	59.6667
	9022	43.617	39.6795	8.55448	7.86698	0.11698	5.49198		5.36698	6.99198	43.3478								8949	97.3	94.7222	86.9444	77.3889	68.7222	39.8889	26.4444	11.6667	7.72222	58.9444
	9031	42.0494	41.1119	9.73689	6.79939	1.04939	4.86189		5.04939	5.73689	43.2822								8958	99.1	95.9444	87.5556	78.4444	68.6111	41.2222	28.3333	13.5	9.66667	59.3889
	9041	42.7318	40.0443	10.5443	7.2318	-0.018196	6.0443		4.8568	6.7943	43.0952								8967	100.1	95.8889	86.4444	78.7222	67.5556	40.7778	27.1111	12.6667	8.94444	58.6111
	9050	43.1017	39.1017	10.3517	7.41422	0.039216	5.35172		5.47672	7.16422	42.8172								8977	98.7	96.6667	89.6667	79.0556	68.7222	41.1667	26.8889	14.3333	10.7222	61
	9059	42.0966	39.5341	9.53413	7.78413	1.53413	4.22163		5.78413	6.90913	42.5392								8986	97.1	99.5	90.4444	80.2222	69.7778	42.4444	28.8889	13.8333	9.61111	60.3333
	9068	44.404	38.154	9.52904	7.09154	0.90404	5.84154		4.65404	4.15404	42.9894								8995	97.5	94.6667	86.9444	78.3889	66.8889	40.3333	26.9444	13.0556	9.27778	59.3333
	9078	42.2115	39.5865	8.96145	7.83645	-0.163548	5.21145		4.39895	5.96145	42.6203								9004	98.8	95.8889	88.0556	80.6111	70.1667	42	28.6111	15.2222	10.6667	61.4444
	9087	43.3314	40.7064	11.2689	6.58136	0.393864	4.76886		3.51886	6.33136	43.7076								9013	97.9	96.3333	87.3889	79.2778	68.2778	40.0556	28.2222	13.1667	9.88889	60.4444
	9096	43.5763	39.9513	9.57628	7.70128	0.888776	5.51378		5.07628	5.07628	43.46								9023	99.2	94.7778	87.2778	78.2222	66.3333	40.1667	28	13	9.88889	60.4444
	9105	42.0087	40.0712	9.50869	6.88369	1.07119	5.07119		5.75869	3.94619	42.7572								9032	99.4	97.2222	89.0556	80.3889	69.3889	42	28.3889	13.9444	10.3889	60.2778
	9115	42.5661	39.3786	10.4411	6.8786	1.5661	4.7536		3.1911	4.0036	42.6916								9041	99.2	95	85.8889	76.5556	66.3333	39.3333	25.9444	11.5	7.94444	57.4444
	9124	43.2485	36.936	9.12351	7.18601	0.123512	5.68601		5.49851	3.99851	41.8371								9050	99.1	98.2778	88.7778	79.8889	68.2778	42.2778	29.7222	14.7222	10.3889	60.5
	9133	41.4934	39.6184	9.55592	7.86842	0.555924	5.55592		5.11842	2.05592	42.2873								9060	99.8	97.3889	88.1667	78.8889	68.4444	41.4444	27.3889	13.2778	10.2222	59.2222
	9143	41.3008	37.6758	9.42584	7.67584	0.863336	5.23834		4.48834	2.67584	41.2508								9069	100	96.2222	86.7222	78.2222	67.5	41.5	26.8333	14.1667	9.44444	58.0556
	9152	40.9207	39.5457	9.42075	6.60825	1.48325	5.17075		4.85825	5.35825	41.974								9078	101.4	97.5556	88.1667	78.8333	67.4444	40.1667	27.1111	13.3333	8.88889	59.0556
	9161	41.9782	37.5407	10.4157	6.97816	0.22816	5.22816		5.41566	3.29066	41.514								9087	98.3	98.1667	88.3889	79.5556	68.0556	39.9444	28.1667	13.1667	8.83333	59.6667
	9170	42.0981	38.8481	9.72307	5.59807	0.785572	5.03557		4.09807	6.91057	42.2069								9096	96.1	97.5556	86.8889	79.5	67.7222	39.8889	27.5	13.0556	9.16667	58.2778
	9180	42.2805	38.843	9.21798	6.78048	1.15548	4.65548		6.09298	5.59298	42.2929								9106	99.2	96.1667	88.1667	79.1111	68.8889	41.2778	28.3333	12.9444	9	59.8333
	9189	41.4629	40.5254	8.5879	6.9004	-0.412104	5.0879		4.5879	5.7129	42.7128								9115	97.5	95.1111	87.8889	78.5	68.2222	40.2778	28.1111	13.4444	9.38889	58.6111
	9198	42.8328	39.1453	10.7703	5.64531	1.02031	4.95781		4.14531	6.52031	42.7078								9124	97.8	95.7778	86.1667	78.5556	67.6111	40.8889	27.0556	13.4444	8.33333	58.6111
	9208	43.5152	39.5152	11.8277	5.76522	0.26522	3.82772		4.32772	6.07772	43.2187								9133	99.4	98.3889	88.6667	80.7778	69.1667	42.7222	29.4444	14.3889	11.4444	61.6111
	9217	41.8226	37.6976	9.44763	7.82263	0.0101323	6.51013		4.38513	5.32263	41.5147								9142	97.4	98.3333	88.9444	80.3889	68.8889	43.3889	28.5	14.6667	10.3333	61.4444
	9226	44.005	39.6925	8.63004	7.25504	0.630044	5.06754		4.88004	5.50504	43.5425								9152	103.3	96.4444	88.7222	79.0556	68.2778	41.6111	27.8333	13.0556	9.94444	60.4444
	9235	42.5625	39	9.12496	7.06246	0.499956	4.87496		4.12496	5.24996	42.506								9161	100.2	96.6111	88.3889	78.7222	67.1111	40.8889	27.8889	13.2222	10.0556	58.7778
	9245	42.1824	39.8074	9.18237	5.18237	0.307368	6.43237		3.80737	3.36987	42.7135								9170	99.5	96.6111	87.2778	78.6111	68.0556	40.8889	29	13.0556	9.33333	59.9444
	9254	42.1148	38.2398	9.17728	7.80228	0.55228	5.23978		5.05228	2.67728	41.9197								9179	100.9	96.9444	89.1667	79.1111	68.7222	40.6111	28.5556	12.9444	9.33333	60.2778
	9263	41.7972	38.7347	8.98469	7.23469	-0.577808	6.23469		5.17219	4.54719	42.0058								9188	99.3	96.8889	87.0556	76.8889	66.0556	39.0556	27.6111	12.2778	7.05556	58.1667
	9273	41.1046	38.1671	10.1046	7.6046	1.0421	5.2296		4.4796	3.9796	41.394								9198	97.4	98.6111	88.8889	80.0556	68.4444	40.2222	28.3889	14.5	11.1667	58.3333
	9282	41.537	38.8495	9.91202	7.72452	-0.525484	5.41202		5.22452	1.84952	41.9352								9207	98.6	96.6667	87.5556	78.5556	68.3333	39.6111	29.5	13.3889	10.1667	59.3889
	9291	42.6569	39.9069	9.53193	6.59443	-0.218072	5.65693		4.03193	3.65693	42.9922								9216	99.4	97.2222	88.0556	77.8889	67.6111	39.6111	27.5556	13.5	9.55556	58.8889
	9300	42.2143	39.0268	9.58934	7.15184	0.96434	4.96434		4.58934	3.08934	42.3501								9225	100.2	94.4444	87.0556	78.5556	66.6667	40.0556	26.2222	13.1667	8.05556	58.8889
	9310	42.6468	39.2093	8.95925	7.33425	1.14675	6.14675		4.14675	4.70925	42.6485								9234	98.7	98.8889	88.1111	79.8889	68.9444	41.7222	28.7778	13.8889	10.0556	60.3333
	9319	41.3917	38.8292	10.1417	7.39166	1.32916	4.32916		6.26666	4.26666	41.8548								9244	98.3	96.8333	87.2778	78.4444	68.2778	40.3333	27.2778	13.5556	8.83333	57.6111
	9328	41.5741	39.7616	8.88658	8.88658	1.51158	5.94908		3.38658	5.13658	42.3959								9253	98.2	96.6667	88.9444	79.8889	69.2778	41.3333	30.0556	14.2222	10.7222	60.1111
	9338	40.694	36.194	10.194	7.69399	-0.431011	5.63149		5.19399	5.44399	40.2369								9262	102.7	97.3333	90.7222	79	68.6667	41.2222	28.8889	14.5556	10.7222	60.6667
	9347	42.0639	39.4389	10.1889	7.3139	0.813901	6.9389		4.7514	2.5639	42.4771								9271	100.1	96.1667	86.6111	77.3889	67.1111	40.2778	28	13.9444	9.27778	59.8333
	9356	40.5588	39.0588	9.80881	7.37131	1.68381	4.99631		4.49631	5.74631	41.562								9280	100.5	94.5556	86.1667	77.3333	65.8889	39.4444	26.7778	11.5556	8.27778	59.2778
	9365	40.8662	38.6162	10.9287	6.17872	1.11622	5.92872		4.30372	6.61622	41.4963								9290	99.3	95.8889	87.7778	77.3333	67.0556	39.7222	28.0556	13.4444	9.61111	58.1111
	9375	40.7361	38.7361	10.7361	7.23614	0.173637	6.17364		6.61114	8.17364	41.4914								9299	99.1	96.7222	89.6111	77.8333	68.1111	41.9444	28.0556	14.1667	9.5	60.2222
	9384	41.9185	37.7935	8.16855	6.41855	0.293549	6.35605		3.79355	6.41855	41.6078								9308	99.5	96.7222	86.6667	78.4444	68.0556	40.7222	27.7778	12.1667	8.61111	58.4444
	9393	41.4135	38.9135	9.91346	6.66346	-0.399039	5.03846		4.85096	8.41346	41.9063								9317	98.6	96	89.2778	79.6667	69.4444	40.8333	28.5	13.5556	10.3889	58.5
	9403	40.3459	39.2834	10.3459	8.47087	-0.716627	6.34587		5.78337	7.22087	41.5676								9327	99.5	96	88.3889	77.8333	66.8333	39.1667	28.0556	12.8889	10.0556	59.7778
	9412	40.9658	38.9658	9.02828	6.59078	-0.284215	4.71578		3.77828	5.84078	41.7144								9336	98.7	97.1111	86.5	78.1667	65.8333	39.3333	28.4444	13.1111	8.61111	58.7778
	9421	40.8982	37.5232	9.7107	7.2732	0.835697	4.8357		5.3982	7.2732	40.9813								9345	99.2	97.0556	88.1667	78.3889	67.7222	41.2778	28.3333	13	11	60.3333
	9430	40.3931	37.3306	10.2681	7.58061	-0.794391	4.89311		4.64311	6.64311	40.6426								9354	97	96.2222	88.1111	80.4444	68.3333	41.1667	29.1111	14.5	9.83333	59.2778
	9440	40.888	39.9505	10.7005	8.20052	0.638021	6.26302		5.38802	4.95052	42.1546								9363	101.6	95.3333	86.1667	78.5556	67.2778	40.8333	27.6111	13.5556	8.94444	58.2222
	9449	41.7579	40.1954	9.82043	7.88293	0.632933	6.94543		5.57043	6.00793	42.6958								9373	98.6	95.5556	87.3889	78.6667	67.0556	39.8333	27.2222	12.2222	10.6111	58.3333
	9458	41.6278	37.0653	9.50284	6.75284	-0.622155	6.75284		4.87784	6.87784	41.1132								9382	96.5	96.8333	88.5556	80.4444	68.3889	40.7222	27.3889	13.8333	10.7222	60.8889
	9467	41.6228	37.6228	11.1853	7.43526	-0.127243	5.87276		3.74776	5.68526	41.3813								9391	102.4	95.8889	87.1667	79.2222	66.4444	40.0556	29.2222	13.7778	8.94444	59.0556
	9477	41.4927	38.6177	9.30517	7.24267	0.180169	4.74267		4.55517	6.05517	41.8011								9400	98.5	97.4444	88.2778	79	66.9444	40.9444	28.0556	13.3889	8.88889	58.7222
	9486	41.2376	37.6126	10.3626	8.73758	1.55008	5.11258		6.11258	3.67508	41.1894								9409	99.5	97.5556	89.1111	80.0556	68.9444	41.4444	29	13.7778	10.1667	59.5556
	9495	41.2325	37.9825	8.54499	6.10749	2.23249	6.66999		4.41999	3.60749	41.3665								9419	102.3	98.6667	88.3889	81.7778	70.3333	42.7778	30.0556	15.3889	12	62.0556
	9505	39.8524	37.5399	9.5399	5.2274	1.9774	4.8524		3.9774	5.5399	40.4817								9428	101.1	98.7778	88.3889	80.8333	70.5	41.5556	29.8889	14	10.3889	58.3889
	9514	41.3473	38.0973	9.34732	6.40982	1.28482	6.09732		5.59732	2.09732	41.478								9437	99.6	94.9444	87.1111	77.1667	66.6111	38.2778	26.1667	10.8889	8.11111	57
	9523	39.6547	37.5297	8.52973	8.09223	0.654729	4.71723		5.21723	5.96723	40.3808								9446	101.3	98	88.3333	79.2778	67.8333	40.6111	29.5556	14.1111	10.5556	58.8333
	9532	40.7746	38.5871	10.4621	6.96214	0.899641	5.21214		4.08714	5.46214	41.4378								9455	98.7	95.4444	87.1111	78.2778	68.6667	40.0556	28.3333	12.3333	8.61111	59
	9542	40.1446	36.2696	9.26955	7.01955	0.832053	6.20705		4.14455	5.01955	40.0068								9465	101.3	96.6111	87.1667	80.7778	66.9444	41.0556	28.3889	12.8889	9.5	58
	9551	40.202	37.577	7.13946	7.38946	1.26446	6.07696		3.70196	3.63946	40.6694								9474	100.8	98.6667	87.3889	78.1111	67.1667	41.1667	29.2222	13.5556	10	58.3889
	9560	42.1344	38.8219	8.75938	7.38438	-0.303123	6.07188		3.63438	2.44688	42.2118								9483	100.2	96.3333	88.8889	78.8333	68.2778	42.2222	30.1667	14.7222	10.3889	58.5
	9570	41.4418	36.5668	8.87929	8.12929	0.629289	7.12929		4.81679	4.00429	40.7809								9492	99.1	98.0556	89.4444	81.1667	68.8889	41.6111	28.7222	14.4444	11.3889	58.8333
	9579	40.4367	39.0617	8.7492	7.8117	0.749201	7.1867		4.8117	3.6867	41.5041								9501	99.6	98.7222	90.5556	80.6111	68.5556	40.9444	29.6111	14.9444	11.4444	59.4444
	9588	41.1191	37.0566	8.55661	6.86911	-0.130887	4.86911		4.74411	5.93161	40.862								9511	100.2	95.9444	87.8333	77	65.6111	38.7222	27.3889	13.2778	7.33333	58.6111
	9597	39.4265	39.114	9.48902	6.73902	0.614025	4.80152		4.55152	5.80152	41.0391								9520	101.5	96.2778	88.3333	78.8889	67.7778	42	28.1667	14.5556	9.77778	58.2222
	9607	40.3589	38.2339	8.73394	7.54644	1.29644	4.85894		3.67144	6.29644	41.0645								9529	101.1	95.7778	87.1667	78.8333	66.5	41.6667	27.8333	12.8889	10.5	57.0556
	9616	39.7288	36.8538	9.66635	7.35385	0.228849	4.72885		3.60385	3.79135	40.0887								9538	103.5	97.0556	88.0556	79.1111	67.3889	41	29.5556	13.6667	10.1111	59.2222
	9625	41.5363	38.9113	8.91126	7.28626	0.786261	6.41126		3.22376	3.59876	41.9648								9547	95.8	97.9444	87.1111	78.6111	66.1111	40.3333	27.5	12.8889	9.22222	57.6111
	9635	41.7812	38.8437	9.09367	9.09367	0.468673	4.84367		4.90617	3.59367	42.0509								9557	101	97	89.6111	78.8333	68.1111	41.6667	28.3889	14	10	58.1667
	9644	40.5886	37.8386	8.40109	8.21359	0.276085	5.65109		5.02609	6.08859	40.9841								9566	98.2	97.9444	88.6667	79.1667	67.8333	41.5	28.8889	15.3889	9.38889	57.7222
	9653	40.9585	37.3335	9.396	7.271	-0.541503	5.4585		4.4585	4.8335	40.9184								9575	98.6	97.3889	88.0556	80.3889	67.5	39.9444	27.7778	13.3889	9.27778	57.6111
	9662	38.9534	39.2659	8.14091	6.89091	1.39091	6.32841		3.95341	4.32841	40.8832								9584	99.7	94.7778	88.1111	78.2778	66.8333	40.1111	29.1667	12.9444	9.38889	57
	9672	40.3233	36.8858	7.38582	7.76082	-0.739179	4.63582		5.26082	4.69832	40.3928								9594	97.9	93.2778	85.5	77.6667	64.1667	38.7778	26.8333	11.9444	8.22222	56.7222
	9681	40.3182	35.8182	7.44323	8.00573	0.880733	5.25573		5.50573	4.00573	39.8721								9603	98.6	95.6111	87.4444	78.5556	66.5556	40.9444	27.6667	14	9	57.1111
	9690	40.6256	37.5006	8.62565	6.00065	0.313145	6.37565		4.81315	3.25065	40.838								9612	102.1	96.3889	86.4444	77.7778	65.3333	38.1667	27.1667	12.3333	8.72222	55.5
	9700	40.0581	37.1206	7.99556	7.30806	0.495557	5.55806		4.74556	3.24556	40.378								9621	100	97.2778	87.4444	78.1111	65.3889	40.1111	26.5	12.8889	8.66667	56.7222
	9709	39.7405	35.428	9.17797	7.05297	1.36547	4.99047		5.42797	2.80297	39.4022								9630	97.4	94	88.3889	77.5556	66.2222	41.0556	27	13.7222	9.72222	56.7222
	9718	40.6729	37.4229	10.3604	7.54788	0.547881	7.23538		4.36038	6.11038	40.8232								9640	97.9	95.7222	87.6111	77.6667	65.3889	40.5556	26.6667	13.0556	8.16667	57.3333
	9727	40.9178	38.4803	9.10529	7.41779	0.105293	4.60529		5.29279	6.66779	41.4554								9649	99	95.9444	88.5556	78.5556	66.2222	41.1667	28.5	13.1111	10.4444	59.1111
	9737	40.8502	37.2252	7.35021	7.60021	0.100205	6.35021		4.22521	2.72521	40.8133								9658	100.8	94.7778	86.7222	77.5556	66.0556	39.9444	28.6111	12.6667	9.44444	56.7222
	9746	41.8451	39.6576	8.72012	5.40762	1.15762	5.22012		4.03262	1.59512	42.4771								9667	98.3	94.2778	86.5556	77.7778	64.6111	39.6667	26.7778	12.5556	8.38889	56.9444
	9755	39.715	37.6525	9.02753	7.09003	1.71503	5.96503		5.34003	2.84003	40.4697								9676	98.9	95.3333	86.2778	79.2222	67.1111	39.8333	29.0556	13.7778	9.33333	59.0556
	9765	40.0849	37.6474	8.52244	7.02244	1.64744	5.14744		5.08494	3.52244	40.6468								9686	98.7	96.8333	87.1667	78.8333	67	39.7778	27.5	12.5	9.72222	57.1111
	9774	40.9549	40.2674	9.14235	6.39235	-0.170147	6.14235		5.76735	5.32985	42.3409								9695	97.3	95.5556	85.9444	78.3333	67.6111	40.4444	27.1111	13.8333	10.2222	57.8333
	9783	39.6373	37.3873	8.69977	7.13727	0.449765	4.94977		5.57477	6.01227	40.3032								9704	100	96	87	78.2222	65.7778	40.0556	26.6667	12.8889	9.11111	56.7222
	9792	38.9447	36.0697	9.00718	7.88218	0.694677	7.56968		4.63218	5.13218	39.3274								9713	97.2	97.1111	88.1667	79.7778	68	39.6111	28.6667	13.7222	10.6111	57.9444
	9802	40.1896	37.6271	8.12709	4.87709	1.75209	4.56459		4.43959	4.31459	40.6877								9722	99.2	97.0556	88.2222	78.7222	68.6667	43.0556	29.3889	13.2778	10.7778	58.2222
	9811	39.747	38.4345	8.3095	6.9345	1.122	5.872		4.6845	8.6845	40.8648								9732	97.6	95.8889	85.5	77.7222	66.8889	39.2222	26.4444	12.3333	9.22222	57.2222
	9820	40.6794	36.6794	8.24191	7.24191	1.86691	6.11691		4.11691	5.74191	40.4654								9741	99.6	96.3889	87.2778	76.3333	66.2778	39.8889	28.6111	12.6111	9.83333	57.6111
	9829	40.2993	37.6743	8.17433	6.48683	-1.20067	4.92433		4.79933	3.11183	40.7639								9750	98	95.5556	88.2222	79.3333	67.1667	40.5	28.6111	13.3889	10.0556	57.2222
	9839	40.5442	37.2942	9.04424	6.23174	0.919237	5.79424		4.91924	6.16924	40.6983								9759	97.4	95.8333	89.1667	77.7222	68.1667	40.7222	28.1111	14.5556	10	57.8889
	9848	39.5391	38.0391	7.85165	6.35165	-0.273351	6.16415		4.78915	4.78915	40.572								9768	99.6	96.3333	87.8333	79.2778	67.3889	40.5556	28.4444	13.7778	10.4444	57.3889
	9857	38.8466	35.4716	8.03406	6.97156	2.03406	5.90906		4.59656	6.15906	38.9894								9778	99.7	95.8333	86.7222	76.3889	65.8333	39.4444	27.4444	12.3333	9.66667	57.4444
	9867	38.9665	38.2165	8.77897	7.59147	0.216473	5.71647		5.90397	2.59147	40.3801								9787	99.6	95.5556	87.6111	78	67.1111	39.5556	26.8889	12.4444	9.16667	56.6667
	9876	40.3989	37.6489	9.52389	7.02389	1.14889	6.08639		3.46139	4.39889	40.7999								9796	99.8	97.2778	87.1111	78.2778	66.5	39.3889	27.8333	13.7222	10.4444	57.3889
	9885	39.4563	37.2063	7.0813	7.1438	1.7063	5.8938		4.4563	4.1438	40.1275								9805	98.9	97.7778	87.8889	78.4444	67.1667	40.8889	29	13.5556	9.66667	57.5556
	9894	39.3262	38.0762	7.57621	6.57621	2.07621	6.82621		5.63871	4.88871	40.4866								9814	99.3	94.7222	87.4444	79.2778	65.6667	39.2778	28.2222	14.1667	8.66667	56.8889
	9904	41.6336	35.6961	7.82112	7.88362	-0.741378	6.69612		4.75862	6.00862	40.4513								9824	98.4	93.9444	84.5	76.6667	65.4444	39.3333	25.8333	13.6667	8.33333	55.9444
	9913	40.1285	38.6285	8.00353	7.25353	1.75353	4.94103		4.50353	4.62853	41.1442								9833	102.3	96.0556	87.8333	78.8889	67.0556	39.1111	28.1667	14.4444	8.61111	57.2778
	9922	41.2484	35.8109	8.56095	8.37345	-0.501554	4.87345		5.49845	4.06095	40.3201								9842	98.5	96.5556	87.7222	76.7778	66.7222	40.2222	27.0556	12.9444	9.5	56.6667
	9932	40.0559	37.0559	8.74336	7.36836	-0.381642	5.80586		4.43086	4.74336	40.3455								9851	98.3	94.6667	86.7778	77.0556	67.5	39.7778	28.5556	13.9444	9.66667	56.7222
	9941	38.1133	36.9258	7.61327	6.86327	1.42577	5.92577		5.05077	4.11327	39.3393								9860	100.8	96.9444	88.1667	77.7778	66.8333	40.2222	28.8333	13.9444	10.8889	57.2222
	9950	39.1707	37.8582	8.29568	7.17068	0.170682	5.85818		5.79568	4.60818	40.3053								9870	99	97.8333	88	78.7778	67.2778	41.6667	29.6667	15.2222	11.3889	59
	9959	39.9781	35.9156	8.10309	7.47809	1.10309	5.60309		5.16559	4.47809	39.7542								9879	100.7	95.6111	86.3333	77.9444	65.5	39.2222	26.7222	13.1111	8.05556	56.3889
	9969	39.0355	35.2855	8.78551	6.41051	1.16051	5.53551		5.34801	4.41051	38.9908								9888	99.1	97.7778	87.0556	78.6667	65.1667	40.7778	29.1667	13.9444	9.44444	55.7778
	9978	39.2179	37.2179	7.53042	7.09292	0.155418	5.15542		6.03042	3.84292	40.0174								9897	99.4	95	87.1111	77.7222	66.7778	40.6111	28.3333	13.4444	9.27778	56.6667
	9987	40.1503	37.0878	6.83783	7.33783	0.27533	6.90033		4.83783	3.71283	40.4069								9907	96	95.6667	88.7778	78.8333	66.3333	40.0556	27.7778	13.8889	10.2778	57
	9997	40.1452	35.2702	8.89524	7.45774	2.02024	5.39524		4.77024	5.95774	39.5221								9916	100.3	96.0556	85.6667	77.3889	66.1111	39.9444	26.5	12.8889	8.72222	57.1667
	10006	39.0777	35.6402	7.89015	7.32765	0.765154	6.39015		4.20265	7.57765	39.1834								9925	100.1	96	86.0556	77.4444	67.2778	40.1111	29.1667	13.9444	9.33333	56.5556
	10015	40.0726	36.6351	6.38507	7.26007	1.19757	4.57257		5.01007	7.94757	40.1493								9934	97.4	96.7778	87.3333	78.8333	67.6111	40.2222	28.7222	16.1667	10.5556	57.2222
	10024	40.3175	36.88	7.81748	7.62998	0.942478	4.69248		4.44248	8.56748	40.3871								9943	98.4	95.9444	86	78.7222	67	41.1111	29	14.5556	11	59.0556
	10034	40.1249	36.5624	8.93739	8.12489	0.74989	3.99989		4.49989	9.68739	40.1395								9953	99.8	96.3333	88.6667	78.3333	66.5556	39	27.4444	13.2778	9.94444	56.7778
	10043	40.1823	35.6823	8.8073	7.8073	1.6823	6.2448		5.1198	5.7448	39.7401								9962	96.4	95.1111	86.8333	75.7778	64.7778	38.1111	26.0556	12.9444	8.77778	55
	10052	39.9272	36.1772	9.23971	7.92721	0.864714	5.80221		4.92721	6.30221	39.8565								9971	97.1	96.4444	85.9444	77.5556	64.8333	38.1667	27.7778	12.7778	10.8333	56.2778
	10062	39.9221	36.6096	9.04713	5.35963	-0.140374	6.98463		4.98463	7.42213	40.064								9980	100.4	95.9444	86.1667	77	66.3333	38.2222	26.5556	12.6111	9.66667	55.8889
	10071	39.2295	36.542	7.10454	7.47954	1.22954	6.22954		4.66704	6.79204	39.6949								9989	96.9	96.6667	85.4444	77.6667	65.1667	38.7778	28.1111	13.2778	8.77778	57.2222
	10080	38.5369	37.5994	6.78695	7.22445	-0.58805	4.22445		4.84945	4.84945	39.872								9999	100.2	94.6667	87.0556	76.7222	64.2222	38.1111	29.1111	12.2778	9.66667	54.7222
	10089	39.7819	36.1569	8.15686	8.15686	2.46936	6.15686		2.65686	5.40686	39.7761								10008	96.8	96.3889	87.5	76.9444	67.2778	39.4444	28.1667	13.2222	10.0556	57.0556
	10099	40.7768	35.5268	7.77677	5.52677	0.651774	4.96427		4.40177	4.83927	39.9532								10017	96.9	95.6667	88.2778	78.3889	66.3889	40.4444	28.8889	12.6111	10.3333	56.1111
	10108	38.8342	36.2717	9.83419	7.20919	0.834186	6.89669		5.89669	3.89669	39.3718								10026	99.7	96.3889	87.1111	78.6111	68.1667	40.8889	30.0556	15	11.7222	57.6111
	10117	38.3916	36.5166	7.3291	6.5791	0.204098	5.4541		4.7041	5.1416	39.2758								10035	99.7	96.3889	86.5	77.3333	66.3889	38.7778	26.8889	12.8333	9.88889	57.2222
	10127	38.199	35.574	7.94901	7.13651	1.01151	6.32401		5.19901	3.63651	38.7248								10045	95.2	98.3889	88.8889	78.8333	67.1667	42.8333	30.3889	15.7222	11.7222	57.8889
	10136	40.7564	35.7564	7.81892	6.81892	0.00642195	6.00642		4.94392	6.56892	40.0548								10054	94.2	95.0556	85.4444	76.7778	64.6667	39.3333	25.8333	13.2778	8.22222	55.7222
	10145	39.5013	36.3763	8.18883	7.06383	0.938834	2.93883		4.00133	5.81383	39.7464								10063	96.6	98.3889	88.7778	79.3889	68.6111	40.4444	29.5	15	12.3889	58.7222
	10154	39.9962	36.8087	8.12125	7.12125	1.05875	6.74625		4.49625	5.99625	40.1966								10072	101.1	95.6111	87.5	78	67.5556	40.7222	28.6111	14.3333	10.1667	57.1111
	10164	40.3662	37.6162	8.05366	7.17866	0.053658	4.99116		5.17866	6.92866	40.7681								10081	97.8	95.6667	86.8889	77.1667	66.4444	38.5	28	14.2222	10.1111	55.7222
	10173	38.4236	36.5486	8.92357	7.17357	-0.32643	5.92357		5.23607	4.67357	39.3069								10091	97.9	96.5	89.2778	79.1667	68.3889	41	30.1111	16.1111	12.2222	57.0556
	10182	39.0435	37.4185	7.85598	7.60598	0.918482	5.04348		4.91848	6.60598	40.0301								10100	97.5	95.7778	86.4444	78.8333	65.2778	39.5556	28.3333	13.5556	9.88889	57.3889
	10192	38.6634	36.1634	8.16339	6.97589	1.03839	5.72589		4.28839	6.22589	39.2363								10109	96.5	95.5556	87.6111	78.5556	65.8889	40.4444	27.8889	13.7778	10.5556	56.2778
	10201	39.9708	36.5333	7.84581	5.97081	-0.966694	5.65831		4.40831	4.34581	40.0505								10118	97.4	97.3333	89.9444	78	68.1111	41.6111	29.6111	15	12	57.8889
	10210	38.2782	36.8407	8.34072	5.96572	1.21572	6.65322		4.90322	4.09072	39.3781								10127	97.5	95.1111	86.1111	78.2222	65.1667	40.1667	27.9444	12.7778	10.4444	54.2222
	10219	39.6481	36.0856	8.58563	6.83563	0.96063	5.14813		4.96063	2.21063	39.6766								10137	98.8	95.1111	87.7222	78.6667	67.3333	39.7222	28.7778	14.7778	10.9444	57
	10229	39.393	37.3305	8.45554	7.20554	1.33054	5.39304		4.95554	5.58054	40.1571								10146	98.2	96.0556	84.9444	77.8889	65.3333	39.7222	27.1667	13.6667	9.77778	55
	10238	39.638	37.3255	7.82545	6.13795	-0.549546	7.38795		5.07545	5.82545	40.2735								10155	100.8	95.0556	85.2778	76.5	63.8333	37	27.2222	12.4444	9.05556	55.0556
	10247	38.9454	35.5079	7.50787	7.94537	0.695366	4.57037		5.94537	5.63287	39.055								10164	99.5	96.1667	88.4444	78.5556	66.2222	39.7222	29.2778	15.0556	10.3333	56.1111
	10256	39.1278	36.8778	8.19028	6.81528	1.19028	4.75278		4.06528	7.19028	39.8085								10174	98.8	94.4444	84.6667	75.8333	64.1667	39.1111	27.7222	12.7778	7.83333	54.4444
	10266	38.8102	35.9352	7.49769	7.31019	0.0601902	5.49769		5.12269	6.87269	39.1968								10183	98.6	95.8333	85.5556	76.3333	66.0556	38.6111	26.8889	13.1111	8.88889	54.1667
	10275	39.8051	34.5551	7.4301	7.6801	2.6801	6.2426		5.5551	3.6801	39.0098								10192	98.9	95.8889	86.8333	76.7222	66.2222	39.2778	27.3333	13.2778	10.0556	54.1667
	10284	38.925	34.8625	6.98751	7.36251	0.550014	4.48751		4.55001	8.11251	38.7318								10201	101.6	96.7222	87.1667	78.2778	65.8333	40.2222	28.7778	14.6111	10.8333	56.4444
	10294	38.2949	36.5449	8.98243	6.79493	2.16993	7.16993		5.23243	8.29493	39.2426								10210	96.9	97.9444	87.5	79	67.5556	41.1667	28.9444	14.6667	10.2222	56.1111
	10303	38.2898	36.6648	7.10234	6.60234	1.22734	4.78984		5.03984	6.28984	39.2984								10220	97.9	96.7778	87.5556	78.6667	66.0556	41.3333	28.4444	15.3889	10.7778	55.8333
	10312	38.7848	36.5348	7.72225	6.97225	0.97225	5.97225		4.78475	4.97225	39.4755								10229	101.1	96.6111	87.6667	78.6111	67.1111	40.7778	29.5556	15.1111	10.8889	56.8333
	10321	38.3422	35.4047	8.34216	6.84216	0.529662	6.34216		5.65466	4.84216	38.7121								10238	99.1	95.9444	86.3333	77.8889	65.7222	40.3889	28.8333	14.7222	10.3889	56.1667
	10331	37.9621	35.1496	6.39957	6.46207	0.0245743	6.89957		4.64957	4.77457	38.4037								10247	97.2	96.5	88.0556	78.1111	66.3333	40.7222	29.4444	15.3333	11.1111	56.7222
	10340	37.707	34.707	7.08199	6.89449	0.581986	7.20699		6.01949	4.51949	38.065								10256	96.4	97.2778	89.6111	79.2778	68.7222	40.9444	30.1667	15.7222	12.8889	56.1111
	10349	37.5769	34.8894	7.2019	7.1394	1.8894	4.8269		5.2644	4.0144	38.0904								10266	99.1	98.6667	87.4444	78.6111	67.5556	41.9444	28.1111	15.5556	10.6667	56.3333
	10359	36.8843	35.6343	7.88431	6.19681	0.75931	3.57181		4.75931	1.88431	38.1158								10275	97.9	98.7778	89.3333	78.1111	67.8333	40.8889	29.0556	15.7778	10.5556	57.2222
	10368	38.4417	35.6292	7.37922	5.62922	0.379222	6.75422		4.00422	4.56672	38.8694								10284	95.9	95.6667	88.3333	78.3333	65.1667	39.1111	27.5	13.7222	9.27778	55.8889
	10377	37.8741	36.9991	9.06163	6.99913	0.499134	6.24913		5.43663	4.93663	39.2589								10293	98.8	96.7778	88.3889	77.5556	66.3889	40.7778	29.8333	13	9.44444	55.1111
	10386	38.1815	34.8065	7.61905	7.61905	0.619046	5.49405		3.55655	4.11905	38.3437								10302	99.4	94.9444	88.5	78	65.0556	39	28.4444	13.6111	10.7222	56
	10396	37.5515	36.989	8.11396	7.36396	0.0514584	5.92646		4.86396	4.23896	39.0973								10312	98.4	97.7778	88.0556	79.1111	67.2778	39.8333	29.7222	15.8889	12	56.8333
	10405	37.9839	35.1089	6.67137	6.17137	0.35887	6.42137		5.73387	3.42137	38.3945								10321	95.8	96.3333	87.5	78.3889	66.1111	40.7778	28.7222	15.9444	11	55.8889
	10414	37.3538	35.8538	7.60378	6.97878	0.603782	5.60378		4.91628	5.47878	38.4503								10330	97.8	98.0556	86.8333	78	65.3333	40.3333	29	14.1111	9.38889	54.2778
	10424	38.0362	34.2237	9.16119	6.41119	1.41119	5.59869		5.91119	6.84869	37.9902								10339	98.7	95.4444	85.7778	79.0556	64.8889	40.6111	29.0556	14.4444	10.0556	55.3889
	10433	39.4686	35.5936	8.65611	7.53111	0.906106	5.53111		5.03111	5.40611	39.3506								10348	98.9	97.6111	86.7778	78.7778	65.7778	40.0556	28.4444	14.7222	10.3333	55.3333
	10442	38.9635	36.7135	7.21352	6.08852	-0.161482	7.52602		5.02602	4.90102	39.649								10358	100.3	97.1111	86.0556	77.8889	65.7222	40.3333	28	14.6667	10.3333	55.8889
	10451	38.3334	35.0834	7.77093	7.39593	0.208431	5.58343		5.45843	5.45843	38.5519								10367	98.3	96.5	87.5	78.1111	66.8889	40.0556	28.5	14.3889	10.4444	56.1111
	10461	38.7033	35.0158	9.14084	5.64084	0.828343	6.45334		4.70334	2.20334	38.6986								10376	98.8	95.4444	87.4444	77.6111	65.8333	40.8889	28.5556	14.7222	8.66667	56.3889
	10470	38.7608	34.9483	7.26075	8.19825	1.82325	6.57325		5.88575	4.07325	38.6937								10385	97.5	97.7222	89.3333	78.9444	65.6667	40.2778	28.8889	15.1111	10.7778	55.7222
	10479	37.1932	35.2557	7.31817	5.13067	1.56817	6.38067		4.00567	8.31817	38.082								10394	99.9	97.1667	86.8889	77.0556	66.7778	39.2778	28.0556	14.6111	10	55.7222
	10489	38.1881	35.5631	8.12558	7.56308	0.563079	4.81308		5.18808	7.68808	38.7142								10404	98.9	93.3889	86.2778	76.7778	64.8333	38.6111	28.2778	12.7222	8.77778	55.1111
	10498	37.7455	34.683	6.74549	7.12049	0.432991	6.43299		3.80799	7.12049	38.0721								10413	99.1	96.7778	86.1667	76.1111	63.9444	40.1111	27.3333	13.2778	9.16667	53.7222
	10507	37.5529	34.3654	7.3654	6.6779	0.615403	5.5529		6.9904	6.9279	37.8244								10422	94.5	95.2778	87.1667	78.4444	67.1667	41.9444	29.8333	15.3889	10.4444	57.1111
	10516	39.7353	33.7978	7.54781	7.04781	0.797815	5.29781		3.73531	4.04781	38.6083								10431	97.1	98.6667	87.8889	78.5556	67	40.3333	29.1111	15	11.7222	55.8333
	10526	37.4177	34.7927	6.79273	6.98023	1.48023	5.85523		5.66773	6.85523	37.9662								10441	96.1	96.4444	86.3889	76.2778	64.2222	38.2222	27.2222	12.6111	9.66667	55.1667
	10535	36.5376	35.2876	6.22514	6.85014	1.22514	5.16264		6.28764	4.28764	37.7793								10450	97.6	95.6111	88.0556	77.2778	65.5	40.5	29.6667	14.2778	9.61111	54.5
	10544	38.1576	35.0326	7.40755	7.40755	-0.717449	4.59505		5.09505	6.72005	38.4418								10459	96.1	97.2222	88.7778	79.3333	66.7222	40.3889	29.3889	14.5	11.3889	55.6667
	10554	35.9025	32.9025	6.52746	7.02746	-0.285037	6.08996		4.52746	6.65246	36.3131								10468	98.9	96.3889	87.2222	78.3889	66.5556	40.4444	29.7778	14.4444	10.3333	55.7778
	10563	37.6474	33.5224	8.14737	7.02237	0.897375	6.95987		4.58487	2.52237	37.461								10477	99.2	96.6111	87.0556	76.6111	65.8889	40.5	28.3333	13.9444	9.11111	55.2778
	10572	37.5173	36.0798	7.26729	6.14229	1.14229	5.39229		4.57979	4.01729	38.6394								10487	98.9	96.2222	86.2222	78	66.6111	39.7778	28.2222	14.2222	10.1111	55.6111
	10581	37.3872	35.0747	6.8247	7.5747	1.0122	5.4497		4.7622	7.3247	38.0883								10496	98.8	95.7778	87.8333	77.6111	65.4444	39.1111	27.5	14.1111	8.94444	54.2778
	10591	36.6946	33.2571	7.38211	6.25711	0.694611	4.81961		5.69461	6.75711	36.8698								10505	98.2	96.3889	86	78	64.5	40.5556	29.7778	14	10.1667	55.5
	10600	37.3145	33.752	7.50202	6.75202	-0.685477	6.18952		5.18952	5.87702	37.4109								10514	99.3	96.2222	86.1111	77.6111	65.2222	39.5556	27.9444	13.7778	10.1667	55.8889
	10609	37.6844	36.0594	7.30943	7.87193	1.80943	5.18443		5.99693	7.24693	38.7106								10523	98.4	97.8333	89.0556	78.2778	65.8333	40.1111	28.3889	14.3333	10.5	55.5
	10618	38.2418	36.6168	8.17935	7.24185	0.616847	6.80435		5.05435	2.17935	39.2518								10533	97	94.3333	86.3889	77.3889	64.9444	39.6667	27.3333	14.3333	10.6667	54.1667
	10628	38.7993	34.2368	8.04926	6.23676	0.111759	5.67426		5.67426	4.36176	38.367								10542	97.9	94.1667	87.7222	76.9444	63.6111	38.7222	27.7222	12.6667	9.66667	54.5
	10637	37.1067	33.9192	7.23167	7.66917	1.48167	5.60667		5.23167	4.16917	37.3912								10551	97.4	97.3889	87.7222	77.3333	66.2778	40.2222	28.1111	14.6667	11.7778	55.6667
	10646	37.8516	35.6016	6.78908	7.28908	0.851583	5.47658		4.97658	5.03908	38.5695								10560	100.8	97.8333	87.6667	78.3889	66.7222	41.3333	30.1111	15.1667	10.5556	56.1111
	10656	37.534	33.784	7.47149	7.59649	1.65899	6.28399		5.59649	8.22149	37.533								10569	100.6	96.8889	86	77.3889	64.3333	40.1667	28.5	14.4444	10.1667	54.8333
	10665	36.4039	34.0289	7.21641	7.77891	-0.658593	6.15391		4.96641	5.15391	37.1033								10579	96.4	95.2778	87.3889	76.6111	65.5556	39.8889	28.0556	14.3889	11.6667	53.6667
	10674	37.8363	34.8363	8.39882	7.58632	0.273819	5.52382		4.83632	5.27382	38.1906								10588	97.4	95.9444	86.6667	77.6111	64.6667	39.3889	27.6111	14.5	10.2222	54.6111
	10683	36.8937	33.6437	8.14373	6.70623	0.643731	5.33123		5.08123	5.95623	37.1541								10597	98.7	96	86.4444	77.0556	64.3889	39.1667	28.5556	14.2222	9.61111	53.5
	10693	37.2011	33.7636	8.20114	6.45114	0.576143	5.45114		6.13864	5.38864	37.3615								10606	98.2	97	88.2222	77.2778	65.6667	40.3889	28.2778	14.1667	9.55556	54.0556
	10702	37.1961	34.6961	7.19605	6.69605	0.071055	7.19605		4.57105	4.07105	37.8117								10615	93.4	96.6111	88.0556	78.6667	66.5	40.9444	28.6111	14.8889	11	56.3889
	10711	38.816	34.1285	7.81597	6.81597	0.940967	5.69097		5.19097	3.56597	38.3225								10625	99	96.4444	87.1111	76.5	64.8889	39.4444	29.5556	13.6111	10	55
	10721	36.9984	33.4984	6.12338	6.43588	2.18588	5.31088		4.43588	5.99838	37.1343								10634	98.1	96.1111	85.5	76.5556	64.4444	40.6111	29.5556	15.6111	11.2222	54.8333
	10730	37.4933	34.4308	7.74329	6.99329	0.055791	4.49329		4.30579	3.36829	37.8272								10643	97.5	95.9444	87.5	75.8333	64.8333	39.6667	28.0556	13.5556	10.6111	53.7778
	10739	36.6132	34.4257	6.4882	6.3632	2.1132	4.7382		5.3007	2.9257	37.3975								10652	95.8	95.9444	87.2222	77.3889	65.5	38.7222	29	14.4444	9.88889	55.5
	10748	36.4206	35.7331	6.42062	6.67062	0.233115	4.98312		5.35812	2.29562	37.9387								10661	98.3	95.8889	87.7222	78.8333	65.8333	39.3889	29.4444	14.6111	10.1111	56.8889
	10758	36.728	34.7905	7.47803	7.60303	0.228027	4.79053		4.54053	6.16553	37.6304								10671	97.7	97.8333	86.2222	78.3889	67.7778	39.8333	29.6667	13.8889	11	56.6111
	10767	37.4104	33.3479	6.78544	5.41044	0.0979391	6.22294		5.97294	7.34794	37.2613								10680	99.2	97.2778	88.5	78.2222	65.6667	41.2222	29.0556	15.3333	11.3889	55.8889
	10776	38.7179	34.2179	7.34285	6.96785	1.40535	4.28035		5.46785	4.96785	38.3183								10689	97.5	97.8889	87.1667	78.2778	65.2778	40.1667	29.3333	15.8333	10.2222	54.3889
	10786	35.9003	33.1503	6.83776	7.65026	1.40026	5.15026		3.58776	4.15026	36.4323								10698	101.2	95.3889	86.2778	76.5556	64.3889	38.3333	28	13.2222	8.44444	53.0556
	10795	35.9577	32.8952	6.39518	5.58268	1.14518	5.39518		4.77018	4.14518	36.3363								10708	99.9	94.4444	85.5	76.5556	63.9444	38.1667	27.6111	13.1667	9.44444	54.6111
	10804	36.7026	33.3901	7.01509	6.26509	0.765087	5.14009		4.01509	9.01509	36.9382								10717	98.8	95.3333	86.8889	77.2222	64.4444	39.8889	26.7222	13.1667	9.66667	54.5
	10813	36.385	32.76	5.885	6.385	0.697499	6.1975		5.635	7.26	36.4782								10726	97.7	96.6111	87.5	77.1667	65.4444	40.0556	28.9444	15.1111	11.8333	55.6667
	10823	37.0674	33.5674	7.00491	6.62991	1.62991	5.19241		5.37991	7.94241	37.2014								10735	98.1	97.2778	88.5556	77.6667	65.2222	40.7778	27.6667	14.1111	10.5	55.3889
	10832	35.6248	32.7498	6.74982	6.18732	0.249823	5.06232		5.06232	3.99982	36.1042								10744	97.7	96.5	86.3333	78.5	65.5556	40.0556	29.0556	14.5556	10.6111	54.5556
	10841	36.2447	33.3697	7.43224	7.55724	1.55724	6.11974		5.36974	5.61974	36.7061								10754	97.6	96.0556	87.5	76.8333	65.4444	39.8889	29	14.3333	10.7778	54.5556
	10851	37.1771	35.4896	7.30215	6.61465	0.114647	5.92715		6.11465	5.86465	38.1878								10763	99.4	94.5	84.5556	75.6111	63.5556	37.9444	27.9444	12.1111	8.11111	52
	10860	36.1096	33.9221	7.42206	7.48456	0.859559	6.48456		5.85956	6.29706	36.9086								10772	98.1	96.9444	86.8333	76.9444	66	40.2222	28.2778	13.9444	10.5	55.1667
	10869	37.042	33.417	6.72947	7.79197	0.666971	5.91697		5.66697	3.60447	37.116								10781	100.7	96.6667	86.6111	77	65.1667	39.0556	29	13.6111	9.27778	54.6111
	10878	37.1619	34.4119	6.66188	6.84938	-0.213117	5.41188		3.34938	5.09938	37.6572								10790	96.3	96.8333	88.7778	77.0556	65.6667	40	29.2222	15.1667	11.6667	55.8889
	10888	35.9693	32.0318	7.4068	6.5318	1.7193	4.0318		6.5943	6.7193	35.9229								10800	98.5	98.5	87.1111	78.3333	66.5	39.6111	30.5	15.3889	12.2222	56.7222
	10897	37.7142	34.9642	7.65171	5.71421	0.651707	7.15171		5.46421	2.77671	38.1934								10809	97.2	96.4444	86.6667	76.7222	65.3889	39.9444	28.8333	15.5556	10.1667	55.1667
	10906	36.7091	33.7091	6.20912	6.89662	1.83412	6.20912		5.52162	3.95912	37.0962								10818	99.7	95.4444	86.8333	77.3889	64.7778	40.0556	29.2222	13.8889	9.61111	54.1667
	10916	37.3915	33.454	8.14153	8.07903	0.329031	6.26653		3.45403	5.95403	37.3037								10827	96.1	94.2778	87	77.2778	65.0556	38.2778	26.2778	14	8.44444	52.1111
	10925	36.3864	33.3864	7.13644	7.32394	0.0114433	4.07394		6.19894	6.38644	36.783								10836	97.7	96.3889	86.3889	77.2222	65.8889	39.7778	29.6111	13.3889	8.66667	53.7778
	10934	36.8814	33.0689	8.69386	7.00636	0.756355	6.69386		5.25636	7.81886	36.869								10846	99.6	97.5556	87.7778	79.2778	65.6667	41.3889	28.5556	14.6111	10.9444	54.8333
	10943	37.8138	34.2513	7.18877	6.81377	2.68877	5.75127		6.68877	7.06377	37.8956								10855	99.7	94.8333	86.3333	76	63.3333	38.1111	27.5	13.7778	8.94444	51.3889
	10953	35.5587	34.7462	6.68368	6.99618	2.43368	6.24618		5.99618	5.05868	37.0412								10864	100	96.1111	86	76.3333	65.7778	40.3889	28.4444	13.3889	9.66667	53
	10962	38.8661	33.8661	7.17859	6.61609	-0.133909	6.67859		6.11609	5.86609	38.2195								10873	95.6	95.2778	87.3333	76.7778	64.3889	39.4444	27.8333	13.6111	10.6111	54
	10971	36.1735	32.7985	8.0485	7.611	-0.0764966	6.611		5.236	4.5485	36.3942								10882	96.6	95.7778	85.4444	76.9444	66	41	28.6667	14.2778	9.88889	54.7778
	10981	36.4809	33.9184	7.04342	7.10592	1.35592	6.66842		4.66842	6.73092	37.0871								10892	96.5	96.9444	86.5	78.1667	65.6667	41.3889	29.6111	15.8333	11.0556	55
	10990	37.6633	34.1008	8.28833	5.35083	0.975827	5.47583		4.97583	6.60083	37.7496								10901	97.6	96.0556	85.6111	77.5556	64.8889	41.0556	28.3333	15.6667	9.44444	53.6111
	10999	36.4082	33.1582	7.40824	6.22074	0.970739	4.72074		5.28324	7.90824	36.6828								10910	95.3	96.0556	87.0556	77.5	64.8889	40.5556	28.0556	13.5	10.2778	53.8333
	11008	35.8407	34.0282	7.27815	6.77815	-0.409349	5.90315		4.21565	9.90315	36.8295								10919	97.8	96.2222	87.6111	76.7222	65.1111	38.8333	27	12.8889	11.1111	53.5556
	11018	36.0856	32.9606	7.21056	7.14806	0.835564	5.77306		5.52306	7.71056	36.4302								10929	100	96.8889	85.4444	78.4444	63.8333	39.9444	28.9444	14.0556	10.5556	53.8889
	11027	35.8305	32.4555	5.95548	6.51798	0.267976	5.70548		4.83048	7.76798	36.0611								10938	97.7	97.1667	86.8333	76.0556	64.5556	38.8889	28	13.6111	10.0556	53.5
	11036	36.8254	33.4504	6.82539	6.20039	-0.674612	5.13789		4.45039	8.13789	37.0271								10947	95.6	95.3333	87.1667	78.2778	65.2222	40.5556	28.3889	15.3889	10.7222	53.5
	11046	35.8828	32.6328	7.3203	6.0703	-0.9922	4.7578		6.6328	4.8828	36.1726								10956	95.7	96	86.2222	75.7222	64	40.1111	27.6111	14.2222	9.72222	53.5556
	11055	35.7527	33.9402	6.37771	7.50271	0.440212	5.31521		4.94021	3.56521	36.7441								10965	96.9	96.1667	86.3889	77.2222	65.4444	39.7778	28.3889	14.6667	9.88889	53.2222
	11064	36.2476	34.3101	5.99762	7.06012	-0.0648764	5.37262		4.24762	5.81012	37.164								10975	98.9	95.5556	85.9444	76.5556	64.6111	39.3889	27.7778	14.7778	9.27778	53.6111
	11073	35.6175	32.555	6.18004	6.86754	-0.507464	5.43004		4.49254	4.61754	36.0061								10984	99.5	94.2222	85.7222	76.7778	64.6667	38.1667	27.0556	12.7778	10.5556	52.3333
	11083	36.1124	32.4249	7.67495	6.61245	0.549948	6.48745		6.11245	5.11245	36.1832								10993	96.8	95.4444	85.2222	75.8333	61.9444	39.9444	28.0556	13.1667	10.6111	53.8333
	11092	35.4824	33.7949	7.98236	7.85736	0.48236	5.54486		5.91986	5.98236	36.5423								11002	96.1	96.8889	86.6667	76.5	64.2222	39.7778	29.0556	14.6667	10.6667	53.8889
	11101	34.6023	33.7273	5.97727	7.10227	-0.397728	5.35227		5.60227	5.53977	36.0823								11011	98.9	96.1111	86.2222	75.8889	63.4444	38.6111	28.3889	12.2222	10.0556	53.1667
	11110	36.9097	32.9722	6.78468	6.84718	0.0346837	6.97218		4.90968	4.59718	36.8359								11021	99.6	97	88.2778	78.1111	66.5	41.3889	28.6111	15.6667	11.9444	54.8889
	11120	36.2171	31.7796	6.0296	6.9046	-0.282904	4.7796		6.7796	5.5296	35.9207								11030	98.9	97.5	88.7222	79.5556	67.0556	41.1667	30.3333	15.7778	12.5	55.2778
	11129	36.337	33.212	6.83701	5.96201	1.64951	5.52451		6.21201	5.77451	36.6743								11039	97.7	97.4444	88.3889	78.9444	66.7222	41.6111	29.2778	15.4444	12.7778	55.6667
	11138	36.5194	32.0194	6.26942	7.20692	0.58192	4.76942		5.01942	6.83192	36.1839								11048	100.7	97.1111	88.0556	78.1667	65.8889	40.5	29.7222	15.3333	10.1667	53.8333
	11148	35.8268	33.1393	7.07683	6.95183	1.57683	4.88933		5.51433	6.32683	36.3913								11057	99.5	95.5	85.5	75.2778	64.3889	39.2778	28.1667	13.3889	9.77778	53.5556
	11157	36.5092	33.3217	6.38424	7.32174	1.07174	5.69674		5.57174	2.57174	36.8112								11067	98.7	97.2222	86.8889	77.5556	65.0556	39.6667	29.3333	15.5	11.6111	54.1111
	11166	35.3167	32.0042	7.06666	5.12916	1.00416	6.50416		5.81666	4.62916	35.5926								11076	101.9	96.8333	88	76.3889	64.8333	39.8333	28.5	15.0556	9.94444	53.5
	11175	34.1866	32.3116	7.24907	6.74907	-0.313432	6.74907		5.68657	5.49907	35.1933								11085	99.9	95.3889	85.4444	75.3889	64.7222	39.1111	26.7778	13.5	8.66667	52.3333
	11185	37.369	31.9315	7.24398	7.30648	0.68148	5.24398		5.74398	3.11898	36.5536								11094	96.8	92.3333	85.0556	73.3889	63.1111	37.0556	26.7222	10.3889	7.83333	49.3889
	11194	34.7389	32.8014	7.05139	6.80139	1.48889	6.11389		5.73889	2.86389	35.6992								11103	95.4	95.6667	87.3333	76.0556	64	39.6667	27.6667	13.4444	9.72222	53
	11203	36.1713	31.2963	5.7963	6.3588	0.796304	6.1088		5.9213	6.4213	35.6639								11113	99	94.6111	87	76.3889	64.4444	40.3889	27.7778	14.5	9.44444	53.1111
	11213	36.1662	32.1662	7.41622	7.29122	-0.708784	6.91622		4.97872	4.66622	36.0837								11122	98.3	95.5	85.6111	76.3889	62.9444	38.6667	28.7222	14.1111	9.77778	53.3889
	11222	34.9111	31.7236	8.03613	5.91113	-0.276372	6.28613		4.53613	6.84863	35.2596								11131	98.8	96.9444	87.1111	76.1111	64.3889	40.2778	28.8889	14.8889	9.66667	53.5
	11231	35.4685	32.406	7.21854	6.40604	1.78104	5.09354		5.28104	4.84354	35.8614								11140	95.7	96.8333	87.0556	78.2222	64.6667	39.8333	29.1667	14.7222	10.6111	53.6667
	11240	37.401	30.9635	6.65095	7.21345	1.71345	5.77595		5.77595	8.96345	36.0992								11150	99.2	96.0556	86.2222	76.3333	64.4444	39.7222	28.1111	13.6667	10.3889	52.8889
	11250	35.1459	33.1459	9.20836	5.83336	0.645864	5.70836		4.14586	4.27086	36.0639								11159	96.7	95.7222	86.1111	75.8333	64.3333	39.3889	28.6111	14.4444	10.5556	53.7778
	11259	36.3283	33.5158	6.45328	5.57828	0.515776	6.45328		4.45328	8.51578	36.8175								11168	97.1	96.5	86.5556	76.8333	64.9444	40.1667	26.8333	13.6667	9.77778	53.8333
	11268	36.5107	33.1982	8.13569	7.51069	0.198188	3.94819		4.82319	5.13569	36.7519								11177	96.8	95.2222	85.5556	75.9444	62.8333	38.9444	26.7778	12.6111	9.11111	52.6111
	11278	34.1931	32.3806	6.3181	6.0056	2.4431	4.1306		2.6931	3.3806	35.23								11186	97.9	96.8333	88.1111	77.6667	65.5556	41.0556	29.7778	14.3333	11.3333	54.9444
	11287	35.7505	32.2505	7.37551	6.68801	0.563012	6.06301		5.56301	4.25051	35.9228								11196	98.8	94.2222	85.5556	76.2222	63.7778	38	27.2778	13.7778	9.5	51.8333
	11296	35.4954	32.9329	5.05792	7.43292	2.18292	5.74542		5.30792	4.93292	36.1303								11205	97.2	97.2222	88.3333	75.1667	64.9444	40.4444	29.6667	15.2222	11.3333	53.7222
	11305	35.6778	33.4903	5.80284	6.24034	1.36534	4.67784		5.17784	6.86534	36.4894								11214	99.4	94.6667	85.5	76.2778	64.5556	39.6667	26.8333	12.7778	9.44444	51.7222
	11315	36.4852	32.7977	6.04775	5.92275	-0.452252	4.17275		5.73525	5.86025	36.5451								11223	100.3	96.5	85.4444	75.7222	63.5	39.1667	28.1667	13.6667	10.1111	52.5
	11324	35.7927	33.2927	5.91766	7.54266	0.85516	6.73016		4.16766	4.98016	36.4492								11232	99.3	95.9444	87.3889	75.7778	65.2778	39.8889	28.2222	13.9444	10.1667	53.2778
	11333	34.3501	31.9751	6.72507	6.47507	1.03757	6.28757		5.35007	6.66257	35.1093								11242	99.1	95.8333	85.6111	76.1667	63.8889	38.8333	27.3333	13.3333	10.3889	52.7222
	11343	36.7825	31.47	6.84498	4.53248	0.282484	5.59498		6.28248	6.65748	36.0449								11251	100.6	94.4444	84.7222	75.0556	63.1111	38.1111	26.7778	12.2778	8.83333	50.7778
	11352	35.3399	32.7774	7.3399	6.1524	0.589896	5.7149		2.8399	5.4649	35.9793								11260	98.1	95.5556	86.1111	75.5556	62.1667	38.7778	28.4444	13.3889	9.33333	52.7222
	11361	35.7723	30.4598	5.77231	6.39731	0.397308	5.95981		5.45981	6.14731	35.0641								11269	98.6	96.5	86.8889	77	64.6111	40.0556	27.7778	14.6111	10.2778	53.2778
	11370	36.0797	31.5797	6.51722	6.45472	1.95472	6.07972		4.82972	9.01722	35.757								11278	99.5	94.5556	84.4444	75.4444	63.5	38.9444	26.7778	12.9444	10.6111	52.4444
	11380	37.0746	32.1996	5.94963	7.13713	-0.612868	6.57463		5.32463	5.38713	36.5409								11288	98.8	97.1667	86.2778	76.5556	64.5	40.3889	29.1111	15.5556	11.2222	53.0556
	11389	34.382	33.3195	6.56954	8.38204	1.00704	6.44454		5.13204	9.56954	35.7775								11297	98.5	96.4444	85.3333	77.2222	63.2778	38.5	28.8333	14.7222	10.6667	52.7222
	11398	37.4395	31.752	7.56446	5.93946	0.939456	5.00196		4.00196	8.00196	36.5007								11306	98.6	97.1667	86.4444	76.3889	63.6111	40.2222	28.3333	14.8889	10.9444	52.8333
	11407	35.4969	31.2469	5.49687	7.37187	1.62187	5.93437		4.80937	8.37187	35.3125								11315	99.3	96.5	86.8889	76.8333	65.2778	39.9444	29.3889	14.9444	10.8889	53.4444
	11417	34.8668	32.3043	7.05428	8.11678	0.30428	4.55428		3.99178	8.61678	35.5199								11324	99.1	96.8889	86.2222	75.2778	64.7778	39	28.6667	13.7222	8.05556	53.1111
	11426	36.6742	32.4867	5.92419	7.92419	-0.138308	5.54919		5.92419	6.42419	36.4859								11334	101.1	95.8333	86.5556	76.7778	64.2222	38.4444	27.1667	13.5556	9.05556	52.7222
	11435	34.7316	32.4816	7.4816	6.7941	0.794104	6.6691		4.6066	6.1691	35.5404								11343	99.5	96	84.3333	76.1111	63.2222	38.7778	26.2222	12.6111	8.55556	51.8333
	11445	36.1015	31.6015	6.28902	7.22652	0.539016	4.66402		4.22652	4.53902	35.7782								11352	98.1	96.7222	87.2778	76.7222	65.1111	40.3333	29.6667	15.1667	11.6667	54.6667
	11454	34.6589	31.6589	7.40893	6.28393	0.908928	5.78393		4.90893	4.09643	35.1058								11361	98.4	96.4444	87.2778	76.6667	63.9444	39.0556	28.5556	14.1667	11.7778	51.1667
	11463	35.9038	32.6538	6.52884	7.40384	0.52884	6.96634		6.21634	3.02884	36.193								11370	99.7	95.5556	86.2778	76.7222	63.9444	38.6667	27.8333	14.5	10.2222	52.7778
	11472	34.4613	31.9613	4.64875	7.21125	2.52375	5.58625		5.52375	5.39875	35.1566								11380	97.8	96.7778	87.8333	77.5556	64.5	41.3889	29.0556	14.2778	10.6111	53.6111
	11482	34.4562	31.3937	6.70616	6.64366	1.51866	6.08116		4.51866	6.58116	34.8786								11389	97	96.8889	87	77.3889	65.5	39.5556	28.7778	13.5556	11	52.9444
	11491	34.8886	31.3886	6.26358	6.51358	1.57608	7.07608		4.01358	3.95108	35.086								11398	98.7	93.3889	85.2778	74.4444	62.3889	37.3889	26.8889	12.8333	9.55556	51.0556
	11500	34.821	32.071	6.44599	7.38349	1.00849	5.25849		5.44599	6.75849	35.3845								11407	99.8	95.5556	84.2222	75.0556	63.3333	39.1667	27.8889	12.2778	9.05556	50.5556
	11510	34.1909	31.1909	6.5659	9.0034	1.0034	5.8159		5.1284	5.5659	34.6514								11417	100.3	94.9444	87.4444	77.2222	65.6667	39.8889	28.5	13.9444	10.9444	52.1667
	11519	34.3733	32.4358	5.81081	5.99831	1.37331	5.81081		4.99831	5.56081	35.3442								11426	95.8	95.3889	85.4444	74.5556	63	38.6667	27.2222	12.6667	9.11111	50.4444
	11528	34.4307	33.0557	6.43072	7.30572	0.680724	4.99322		3.99322	4.49322	35.673								11435	98.7	95.2222	85.1667	75.0556	62.5556	38.2222	28.1667	12.2222	9.61111	52.5
	11537	34.4256	31.8631	6.30064	6.86314	0.238136	6.11314		5.05064	4.17564	35.0916								11444	99.4	95.8333	86.8889	75.6667	62.1667	39.4444	28.5	13.7222	11.3889	53.4444
	11547	35.108	30.9205	7.23305	6.35805	-0.0169515	6.85805		4.54555	6.23305	34.9653								11453	99.1	97.9444	88.1111	77.9444	63.9444	40.2778	29.0556	14.8333	11.2222	52.1111
	11556	33.4155	32.4155	5.35296	6.79046	1.22796	6.60296		3.35296	6.10296	34.8694								11463	99.9	96.2222	87.2778	75.6667	64.5556	40.0556	29.1667	15.2222	12.6111	53.3889
	11565	35.2229	31.9729	5.59787	7.03537	0.0353725	6.03537		5.16037	5.03537	35.5319								11472	99.4	96.7222	86.7222	76.1667	64.2222	40.1111	28.7222	14.3333	10.8889	52.1667
	11575	34.7178	30.4678	6.15528	6.96778	0.467784	5.78028		4.28028	8.96778	34.5561								11481	98.6	98.6111	88.3333	78.3333	65.1667	40.3889	28.2222	16.7222	11.8333	53.1667
	11584	34.2752	30.2127	7.4002	6.4627	2.3377	6.4627		5.6502	8.2127	34.2174								11490	98.5	95.6667	85.4444	74.8333	63.1667	40.8889	28.6667	15.0556	11	52.7222
	11593	34.3951	31.5826	5.14511	5.95761	0.270109	6.39511		4.39511	4.95761	34.9406								11499	98.1	96.2778	85.3889	77.5556	63.7222	39.2778	27.8889	14.3889	9.66667	52.0556
	11602	34.89	31.14	7.20252	6.14002	0.827521	5.26502		6.01502	11.0775	34.966								11509	98.7	95.0556	87.2222	76.3889	63.5556	38.7778	28.7222	14.8333	10.2778	52
	11612	34.4474	32.1974	7.07243	7.00993	1.57243	5.75993		5.57243	6.88493	35.2645								11518	97.9	95.5	86.8889	77.1111	64.3889	39.2222	29.9444	15.6111	11.5	51.8889
	11621	34.8798	32.0673	7.25484	7.06734	1.25484	4.50484		3.69234	9.62984	35.4113								11527	98.6	96.7778	87.9444	77.3889	65.5556	39.5	28.7222	14.6667	12.6111	53.2778
	11630	33.4373	31.3123	5.99976	5.81226	-0.250243	5.62476		4.49976	8.81226	34.3444								11536	98.4	96.8333	85.2778	76.0556	64.3333	39.9444	29.6111	15.4444	12.7222	51.2222
	11640	35.4947	31.6822	6.80717	6.49467	1.86967	5.24467		4.24467	6.55717	35.5227								11545	98.5	96.8333	86.4444	78.2222	64.1111	40.4444	29.1667	14.8889	10.8889	51.7778
	11649	34.9271	32.7396	7.61458	7.05208	-0.135419	5.92708		2.86458	7.23958	35.7605								11555	97.5	94.5556	84.8333	76.3333	62.6667	39.0556	28.1667	13.4444	11.0556	52.1111
	11658	34.6095	31.797	7.04699	5.23449	0.984493	6.35949		4.54699	4.67199	35.1488								11564	99.2	94.8889	87.3889	76.3889	63.2222	39.2778	29.3333	15.0556	10.8889	51.9444
	11667	34.7294	30.9169	6.5419	6.6669	-0.395595	4.9794		4.4794	4.2919	34.7798								11573	95.3	96.6111	87	74.5	63.3889	40.3889	30	15.1667	11.6111	52.0556
	11677	35.0993	31.3493	5.09932	6.41182	2.41182	5.41182		4.47432	5.72432	35.1692								11582	98.3	96.8333	86.2222	75.8889	64.0556	39.7222	29.0556	14.3333	9.88889	52.8333
	11686	35.1567	31.0942	5.59423	6.84423	0.844229	7.59423		4.78173	6.15673	35.0733								11591	100.2	94.1667	86.6111	74.7778	62.2222	37.9444	27.1111	13.8333	10.1111	51.8333
	11695	35.4016	31.4641	6.52664	7.21414	2.58914	4.65164		5.65164	4.46414	35.3717								11601	97.5	96.5556	87.3333	75.9444	64.5556	39.5556	29	14.2778	11.2222	52.1667
	11704	33.4591	30.4591	5.39655	5.45905	1.77155	5.27155		5.20905	7.52155	33.9408								11610	97.7	95.3333	84.6111	75.1667	62.3333	38.0556	27.7222	12	9.05556	50.6111
	11714	33.954	31.6415	7.07896	7.20396	0.453965	4.51646		5.45396	6.51646	34.7551								11619	98.7	92.7778	83.8889	74.9444	63.3333	37.9444	27.6667	13.7222	10.8333	50.1111
	11723	33.3239	30.7614	7.13638	6.76138	0.573877	6.32388		3.26138	8.69888	34.022								11628	98.4	95.5	87.5	75.7778	63.9444	38.2778	29.2778	15.5556	11.6667	51.3889
	11732	34.7563	32.4438	6.69379	6.38129	0.256289	5.69379		5.19379	6.19379	35.534								11637	97	95.3889	86.8889	76.0556	64.3889	39.0556	28	14.2778	9.44444	51.9444
	11742	33.7512	32.3137	6.6262	6.6887	0.0637008	4.8762		5.1887	7.7512	34.983								11647	99.4	96.5556	87.3889	77	63.4444	40	29	15.3333	11.6667	51.7222
	11751	35.2461	30.6211	6.37111	5.30861	0.183613	5.87111		4.55861	6.30861	34.887								11656	95.3	95.9444	87.3333	76.4444	64.7778	40.5	29.8889	15.3333	10.2778	52.2778
	11760	32.6785	31.741	5.17852	6.30352	0.803525	5.49102		4.11602	6.17852	34.1842								11665	97.2	95.9444	86.0556	76.9444	63.5	38.8889	28.4444	15.9444	10.7222	52.2778
	11769	33.8609	30.2984	5.61094	5.79844	1.73594	5.79844		4.29844	7.48594	34.0579								11674	98.6	94.8889	84.7222	76.2778	62.3333	38.7222	29.6111	14.3333	8.33333	50.2778
	11779	34.1683	31.6058	6.60585	6.66835	1.54335	5.35585		4.41835	6.54335	34.8418								11683	97.7	98.2222	87.2222	75.1667	62.7222	39.7222	28.2778	14.1111	10.1667	51.5
	11788	33.9758	32.1633	6.91326	6.03826	1.78826	7.60076		3.16326	5.35076	35.0189								11693	97.5	96	87.5556	76.1667	64	39.8889	28.5556	15.3333	11	51.1111
	11797	33.9082	30.7207	6.34567	6.97067	0.345673	6.47067		5.53317	7.40817	34.2858								11702	98.3	95.4444	84.1111	75.8333	63.2222	39.2778	28.0556	14.5	9.27778	50.9444
	11807	35.4031	29.0906	6.40308	7.02808	1.77808	5.71558		4.59058	6.84058	34.2202								11711	96.2	97.0556	86.5	76	64.5	39.6111	29.2778	15	10.4444	52.3889
	11816	31.5855	31.4605	7.0855	6.0855	0.147997	5.023		6.023	6.3355	33.5175								11720	97.6	96.7778	85.7222	76.1667	64.5	40.0556	29	14.6667	10.6111	52.8889
	11825	32.8304	31.5179	5.83041	6.01791	1.14291	5.20541		4.64291	8.26791	34.1497								11730	98.6	96.9444	86.6667	76.5556	64.5556	39.1667	29	14.9444	11.4444	50.7222
	11834	33.5128	30.3878	5.88782	6.13782	0.950321	7.51282		5.20032	6.57532	33.9324								11739	95.8	97.4444	87.7778	77.1111	64.9444	40.8333	30.3333	15.4444	10.3889	51.4444
	11844	33.5077	32.0702	5.07023	7.50773	0.882733	6.00773		4.94523	6.94523	34.7466								11748	97.3	94.9444	84.5	75.8889	63.5556	38.5	28.1111	13.7778	9.72222	51.2222
	11853	36.0651	30.5651	6.00264	6.44014	1.75264	7.00264		5.19014	4.81514	35.2574								11757	98.6	96.3889	86.6111	76.8889	63	39.6667	27.7778	13.7222	9.5	50.6111
	11862	34.0601	30.7476	6.06006	4.93506	0.247557	4.81006		5.68506	4.06006	34.3726								11766	100.1	96.0556	87.7222	77.5	64.7222	39.5	30.6667	14.6111	10.3333	51.2778
	11872	32.4925	32.2425	6.61747	7.05497	0.679969	5.99247		4.05497	5.99247	34.3373								11776	99.2	95.6667	88.1111	75.3333	63.5556	40.6111	29.5556	14.6111	10.8333	51.0556
	11881	32.1124	30.2999	7.04988	6.36238	0.924881	6.36238		3.42488	5.36238	33.2098								11785	99.3	96.7778	86.3889	76.6111	63.8889	39.8889	28.9444	15.1111	10.5556	51.0556
	11890	33.7948	30.3573	6.48229	6.60729	1.10729	5.66979		6.85729	5.41979	34.0544								11794	99.4	95.2778	86.1111	76.4444	63.9444	39.3333	28.7778	15.7222	10.3889	52.3889
	11899	33.6647	29.8522	7.41471	6.22721	2.28971	5.97721		4.60221	3.91471	33.7461								11803	97	95.3889	85.4444	74.6111	62.1667	38.3333	27.6111	13	8.83333	50.5556
	11909	35.0346	31.2221	7.34712	7.22212	1.65962	6.34712		4.65962	4.78462	35.0761								11812	99.8	95.5556	87.0556	77.1111	64.2778	41.0556	28.3889	14.3889	11.7222	52.5556
	11918	33.342	31.967	6.27953	7.02953	0.529529	6.02953		5.40453	6.59203	34.616								11822	97.4	95.6667	87.3333	75.2222	64.3889	40.7222	29	14.3889	10.7778	52.3333
	11927	33.8994	32.3994	5.64944	5.96194	0.586941	6.21194		6.64944	2.27444	35.0965								11831	100.4	96.7778	87.7222	76.8889	64.2222	40.6111	30.5556	17.0556	10.9444	52.8889
	11937	33.7069	31.3319	6.51935	7.01935	1.58185	5.14435		4.64435	6.01935	34.4848								11840	100	97.2222	87.8889	77.1667	63.5	40.3333	29.8889	14.7778	10.7222	52.2222
	11946	33.8268	30.1393	5.07677	5.76427	-0.235735	6.38927		6.51427	5.63927	33.9641								11849	97.8	95.0556	86.4444	76.1667	62.5	40.1111	28.9444	14.6111	11.0556	51.3889
	11955	33.3217	32.3217	7.13418	6.82168	0.884177	5.88418		4.32168	5.50918	34.7783								11858	97.8	94.8333	84.3889	74.9444	61.3333	37.7778	27.6667	12.7778	9.44444	49.9444
	11964	33.0666	31.0666	6.56659	6.62909	1.50409	5.81659		4.44159	4.94159	34.0452								11868	98.4	96.5	86.2778	77.1667	64.0556	40.5556	28.6667	15.7778	11.1111	51.5556
	11974	32.9365	29.9365	5.624	6.999	1.749	5.3115		4.3115	4.374	33.4335								11877	100.4	96.4444	85.7222	75	63.6667	39.1667	27.9444	14.3333	9.55556	49.8889
	11983	33.6814	31.7439	6.74391	6.43141	1.80641	7.49391		3.86891	4.86891	34.6725								11886	98	97.0556	87.5556	76.2222	64.6111	40.8889	28.2222	14.2778	10.7222	53.1667
	11992	33.8638	31.6763	7.11383	5.80133	3.98883	6.11383		2.67633	7.11383	34.7282								11895	100.9	96.6111	84.8889	75.5556	63.7778	41.3889	29	14.6111	10.4444	51.4444
	12002	33.2337	30.9837	5.79624	7.10874	1.60874	3.98374		4.29624	2.85874	34.0862								11904	98.8	95.8889	88.9444	76.8333	62.9444	39.6111	29.9444	15.9444	11.1111	51.9444
	12011	33.4786	30.4786	7.29115	7.60365	1.35365	5.29115		5.72865	5.35365	33.9599								11914	98.2	95.5556	84.8889	77.5556	64.5556	40.7222	30.6667	14.5556	11.4444	51.1667
	12020	35.4736	31.1611	5.84856	4.97356	1.59856	5.84856		3.97356	5.16106	35.2595								11923	100.9	96.3889	84.6667	75.7222	63.4444	40.6667	28.0556	15.3333	11.3333	50.7222
	12029	33.156	30.031	6.90597	5.84347	-0.781527	6.15597		4.59347	5.90597	33.5859								11932	97.8	95.7222	86.8889	75.5556	62.8333	39.2778	28.3889	14	9.44444	50
	12039	32.6509	30.7759	4.83839	5.71339	1.40089	4.83839		4.96339	5.33839	33.7023								11941	98	96.6667	86.2778	75	63.8889	38.9444	28.2222	14.8889	10.1667	50.3333
	12048	34.7083	30.7083	6.2083	7.1458	1.0833	4.8333		5.0833	6.1458	34.6682								11950	100.4	96.8333	85.0556	75.8333	63.1667	39.1667	27.7222	14.3333	9.88889	50.2222
	12057	32.9532	29.0782	5.89071	6.57821	1.26571	6.32821		4.01571	4.70321	33.025								11960	97.6	96	86.5	76.8333	63.5556	39.5556	29.1667	14.2222	10.6111	50.6667
	12066	32.5731	29.3856	6.88562	6.44812	-0.114379	5.63562		3.88562	6.01062	32.9897								11969	98.9	98.1667	86.6111	76.2778	64.1111	40.9444	29.7778	15.5	11.1667	52.2222
	12076	32.8805	31.2555	6.44303	7.06803	1.75553	6.13053		4.88053	5.13053	34.0466								11978	99.4	95.6667	86.1667	75.9444	62.8333	39.8333	30.0556	13.7778	11.3889	50.8333
	12085	34.2504	30.2504	6.37545	6.25045	0.562945	6.25045		5.25045	7.50045	34.2237								11987	99.4	95.8333	86.8333	75.2778	62.7778	39.3889	27.8889	14.6667	10.6667	50.1111
	12094	33.6204	31.1204	4.99536	7.05786	1.37036	5.62036		4.80786	3.99536	34.3402								11996	102.4	96.3889	86.9444	75.3889	64.6667	38.8333	28.5	15.7778	10.7778	50.0556
	12104	32.3653	29.8653	5.92777	7.17777	1.99027	5.11527		5.30277	3.80277	33.1216								12006	96.1	94.3333	84.1667	75	61.6111	37.7778	26.7778	13.2222	9.44444	49.7222
	12113	34.9227	30.4227	5.79768	7.54768	0.297681	6.48518		5.17268	4.86018	34.6337								12015	97	94.7778	86.8889	75.3889	63.9444	38.5556	28.6111	14.1111	10.8333	50.1111
	12122	33.4176	31.2301	5.23009	5.29259	0.980093	5.98009		6.54259	5.41759	34.295								12024	99.8	95.4444	85.8333	75.7222	63.7222	39.6111	29.8333	15.3333	10.4444	51.0556
	12131	34.35	30.475	6.72501	6.16251	-0.524995	5.78751		3.60001	4.60001	34.3811								12033	97.3	97.3333	87.7778	76.4444	64.8889	40.5556	31.4444	16.3889	11.5556	53.6111
	12141	32.9699	30.4699	6.65742	5.34492	2.03242	5.84492		4.53242	4.84492	33.7087								12043	97.3	96.2222	86.0556	76.2222	64.1667	40.7222	29.4444	15.3889	10.3333	49.9444
	12150	33.5898	29.3398	5.90233	6.52733	-0.16017	6.08983		4.15233	5.40233	33.461								12052	95.9	95.6667	85.7222	75.3889	64.2778	40.2222	28.6667	15.5	11.5556	50.5
	12159	31.8972	30.3972	5.95974	6.33474	1.64724	5.83474		5.64724	3.20974	33.1527								12061	98.7	94.8333	86.2222	74.8889	62.8889	38.8333	27.1667	14.1111	8.77778	49.9444
	12169	34.3297	30.5172	6.26715	5.70465	0.767154	6.39215		3.01715	6.95465	34.3917								12070	100.2	96.2778	87.2778	75.9444	64.3333	40.1667	29.5556	14.7778	11.0556	51.6667
	12178	32.0746	30.6371	5.63707	6.51207	0.262066	6.13707		5.57457	6.26207	33.3552								12079	99.7	97.4444	87.9444	77.3333	63.4444	40.5556	29.6111	16.0556	12	51.6667
	12187	34.5695	29.882	5.19448	7.19448	0.631978	6.25698		3.88198	6.13198	34.1997								12089	100.9	96.1667	83.7222	77.2222	64	40.5	29.1111	15.3889	10.7222	51.7778
	12196	34.0019	29.1269	5.62689	6.18939	1.18939	5.12689		6.18939	7.37689	33.5577								12098	98.7	95.7222	87.2222	75.1111	63.2778	39.8889	29.3333	14.3333	10.4444	50.5556
	12206	33.1843	28.4968	5.4968	6.6218	0.871802	4.8718		4.6843	6.8718	32.8549								12107	97.6	94.2778	85.0556	73.6111	63.0556	37.8333	27.2222	14.3889	10	48.7778
	12215	33.1167	33.1792	5.17921	5.86671	0.929214	5.05421		5.80421	6.80421	35.0951								12116	95.1	96.0556	86.0556	75.3889	62.3333	37.7778	28.7222	15.5	10.6111	51.1111
	12224	32.2366	29.8616	5.36163	7.54913	1.61163	4.86163		3.86163	8.54913	33.0574								12125	98.1	95.6667	86.2778	74.1667	63.7222	38.7778	28.8889	14.5556	10.6667	50.8889
	12234	32.2315	28.419	6.16904	6.23154	-0.268462	4.85654		6.66904	7.35654	32.3546								12135	100.3	96.4444	86.6667	76.8889	65	40.2222	28.8333	15.2778	11.1667	49.3333
	12243	33.5389	29.2889	5.78895	4.97645	1.66395	6.53895		4.85145	9.03895	33.4116								12144	98.7	93.7778	84.5	75.1667	62.2222	37.3333	28.4444	14.2778	10.1111	49.8889
	12252	32.5339	29.7214	4.65886	4.72136	0.221362	6.15886		4.34636	8.40886	33.1336								12153	96.2	95.2778	85.5	75.5556	62	38.7778	27.5556	15.3889	10.1667	48.8333
	12261	33.5913	29.9038	5.96627	6.15377	0.653774	4.15377		5.09127	7.40377	33.7355								12162	97	97.6111	86.7778	77.6111	65.8333	41.2778	30.6667	16.5556	12.1111	52.0556
	12271	32.7112	29.5862	6.21119	5.08619	1.02369	6.46119		4.77369	6.89869	33.1541								12171	98.6	95.6667	85.5	77.0556	64.0556	39.8889	30.1111	14.9444	10.1667	51.5556
	12280	32.6436	28.4561	4.9561	6.8311	-0.231402	5.6436		5.0811	6.0811	32.5727								12181	97.7	94.6111	85.2222	73.8889	62.7222	38.8333	28.7222	14.5556	8.72222	48.9444
	12289	32.2635	29.3885	7.01351	6.38851	0.82601	5.88851		3.63851	6.32601	32.8408								12190	98.2	97.7778	87.8333	78	63.6667	40.7222	29.5556	16.5556	11.3333	51.3889
	12299	32.1959	30.5709	5.38342	6.44592	-0.866578	6.07092		4.69592	4.50842	33.382								12199	98.9	96.3889	87.8889	77.1111	65.2222	40.0556	30	15.6111	11.3889	50.5
	12308	32.9408	30.2533	5.69083	5.87833	0.378334	5.62833		3.25333	5.75333	33.5894								12208	97.8	96.3333	85.8889	75	63.9444	40.1667	29.0556	16.0556	10.8889	50.3333
	12317	32.0607	29.9357	4.62325	6.87325	0.998246	4.68575		4.49825	5.24825	33.008								12217	97.7	95.1667	84	75.0556	63.7778	39.7222	28.3889	14.5	10	49.5556
	12326	32.1807	30.2432	4.74316	7.68066	0.930658	5.18066		4.11816	6.05566	33.2154								12227	100.9	94.2778	85.6667	76.2778	62.6111	39	28.2222	16.0556	10.8333	49.7222
	12336	33.6756	28.9256	6.23807	4.80057	-0.19943	6.23807		4.48807	3.86307	33.3015								12236	98.5	96.3889	86.5556	76.0556	64	39.5556	30.1667	15.3889	10.7778	50.2778
	12345	33.358	29.733	5.98298	6.67048	1.42048	6.04548		4.79548	5.67048	33.5393								12245	97.9	96.6667	85.5556	75.4444	62	39.2778	29.1667	14.8333	11.2222	50.8889
	12354	31.9779	30.4154	4.16539	4.60289	2.66539	5.79039		5.04039	5.97789	33.2006								12254	99.9	95.5	86.0556	74.4444	63.5556	38.6667	27.8333	14.3333	9.94444	48.7222
	12364	32.9103	28.7228	5.97281	5.66031	0.410306	5.59781		5.78531	6.66031	32.8316								12264	97.3	95.9444	86.4444	74.3333	62.7222	39.6111	28.8889	13.6111	9.88889	48.5556
	12373	32.2802	28.9677	5.53022	6.53022	-1.28228	4.65522		5.03022	3.59272	32.6446								12273	98.5	98.1111	86.1111	76.5556	62.6667	40.3333	31.3889	15.9444	11.7222	50.6667
	12382	32.5876	28.5876	5.21263	5.90013	0.90013	5.83763		5.58763	6.65013	32.6093								12282	98.4	95.8333	85.2778	75.1111	62.3889	38.0556	28.1111	13.8889	9.83333	48.5
	12391	32.9575	28.3325	5.89504	6.14504	1.02004	6.39504		5.45754	3.08254	32.6651								12291	101.8	97.4444	86.5	76.3333	62.5556	39.5	29.5	15.3889	9.72222	48.8333
	12401	29.9525	29.64	7.32745	6.01495	1.38995	5.13995		4.45245	8.51495	31.841								12300	101.2	94.5	86.0556	73.5	61.7222	38.6111	27.6667	14.2222	9.94444	48.0556
	12410	30.6974	30.1349	6.13487	6.94737	0.509866	6.13487		6.00987	6.32237	32.4428								12310	99.8	97.1667	85.7222	76.3889	63	39.2222	29.4444	15.5	11.4444	49.3889
	12419	32.5673	29.3798	6.31728	7.56728	1.25478	5.69228		6.56728	7.44228	32.984								12319	101.8	96.3333	85.8889	75.0556	62.2778	38.0556	28.7222	15.5556	11	50
	12429	33.0622	27.9372	6.31219	6.37469	0.31219	6.43719		6.12469	7.56219	32.524								12328	100.3	96.8333	86.5556	75.7778	63.9444	39.2222	28.6667	15.5556	11.3889	51.3889
	12438	30.4321	29.9321	4.8071	5.1821	0.494602	4.9321		4.6821	5.2446	32.2156								12337	100.3	95.2222	86.2222	74.1111	61.6111	39.5	26.7778	13.7222	10.1111	48.5556
	12447	32.052	29.802	6.05201	5.73951	1.11451	4.92701		3.86451	4.48951	32.9388								12346	100.9	96.8333	89.5	77.2778	63.6111	40.5	30.1667	16.7778	12.0556	51.2778
	12456	33.1719	29.6719	5.17193	5.60943	0.984426	5.79693		4.98443	4.29693	33.4193								12356	101.2	97.3889	85.6667	75.3333	63.5	40.7778	30.2778	15.6111	11.5556	50.1111
	12466	30.8543	30.2293	6.22934	5.97934	1.04184	5.29184		4.97934	3.85434	32.5649								12365	99.9	96.9444	86.5	76.5556	62.6111	39.2778	29.3333	14.9444	11.6111	49.4444
	12475	32.3493	29.5368	4.66175	7.34925	1.22425	6.28675		5.09925	3.66175	32.9544								12374	101.4	94.6667	85.4444	75.1111	62.8889	39.5	28.3889	13.8333	9.83333	49
	12484	31.7817	29.4692	5.09416	6.09416	0.531662	5.65666		4.53166	5.65666	32.646								12383	97.8	96.7778	85.7222	74.1667	63.1667	38.6111	29.5	15	10.6667	49.8333
	12493	29.8391	30.1516	5.52657	6.52657	0.526574	6.52657		3.71407	0.901574	32.0343								12392	100	94.3333	84.2778	73.2778	61.0556	38.0556	26.4444	13.8889	9.66667	47.7222
	12503	31.209	28.8965	5.27149	5.58399	0.646486	6.83399		4.52149	2.95899	32.09								12402	99.6	95.3333	86.5556	74.7222	62.8333	38.7778	30.0556	14.8889	10.6111	49.5
	12512	32.6414	28.8289	5.3289	6.5789	-0.608602	5.4539		5.4539	4.0789	32.7526								12411	100.5	96.4444	86.7222	76.8333	64.7778	40.2778	29.8889	15.7222	12	49.7778
	12521	31.8238	29.7613	5.51131	6.32381	-0.30119	6.19881		5.01131	5.19881	32.8083								12420	99.5	95.4444	85.1667	75.3333	61.6111	38.5556	28.1111	14.3889	10.5556	49.7778
	12531	31.8187	29.8187	6.19372	6.75622	-0.0562778	5.38122		5.44372	5.94372	32.8337								12429	96.7	96.0556	85	75.7778	63.8333	39.9444	29.1111	16.7778	11.6111	48.9444
	12540	31.8761	29.2511	4.87613	7.00113	1.12613	6.12613		3.68863	5.62613	32.5861								12438	101	95.7222	86.2222	75.8333	63.3889	39.6667	29.3333	15.1111	12.8333	49.7778
	12549	31.496	27.8085	5.24605	7.49605	-0.0664538	3.68355		4.49605	4.74605	31.7013								12448	99.1	95.2222	84.3889	74.1667	60.7222	38.3333	27.5556	13.0556	9.27778	49
	12558	30.991	27.491	5.17846	5.80346	0.615958	5.49096		5.55346	4.42846	31.3019								12457	97	96.2778	85.8333	76.6111	62.4444	39.5556	28.1667	15	10.6111	47.9444
	12568	31.4859	29.2359	6.29837	6.04837	-0.95163	5.42337		3.92337	3.04837	32.3892								12466	98.2	94.1667	85.8333	75.7222	61.7222	38.8333	27.5	14	11.0556	49.6111
	12577	32.0433	27.9183	6.54328	6.98078	0.480782	5.10578		3.79328	6.16828	32.0202								12475	99.3	96.3889	88	74.4444	61.8889	39.2222	28.9444	14.6111	10.6667	49.7222
	12586	32.8507	29.1007	4.97569	7.60069	-0.774306	5.53819		3.85069	5.91319	32.9861								12484	101.1	96.3333	87.1667	75.0556	63.4444	40.2778	27.9444	14.8333	11.7222	50.2222
	12596	30.7831	28.8456	5.28311	7.22061	-0.841894	6.47061		5.97061	6.90811	31.8586								12494	98	94.1111	85.1111	75.1111	63.3333	39.2222	29.9444	15.7778	10.9444	49.3889
	12605	32.7155	29.2155	5.65302	5.84052	0.778018	6.15302		4.96552	7.90302	32.9762								12503	97.9	96.5	86.2778	75.0556	63.7222	39.6111	29.9444	14.1667	10.7778	48.8333
	12614	31.2104	29.7104	5.64793	5.83543	0.96043	5.96043		5.46043	6.96043	32.4859								12512	97.3	95.1667	85.3333	76.1667	62.2222	39.5556	29.7778	14.6667	11.1111	48.8889
	12623	31.7678	29.0178	4.51784	6.95534	1.08034	4.08034		5.95534	5.64284	32.4202								12521	99.4	95.4444	85.5	74.0556	61.9444	38.9444	28.1667	14.7222	9.66667	49.3333
	12633	31.4503	28.6378	4.82525	5.76275	2.20025	5.95025		4.32525	3.51275	32.0816								12531	100	96.3889	88.5	76	63.3889	41.1667	30.1667	16.6111	11.5	50.2222
	12642	32.1327	29.4452	5.32017	6.00767	1.19517	5.50767		6.25767	5.07017	32.8048								12540	102.5	95.2222	86.1111	76.1111	62.7222	39.1111	29	15.1667	11.9444	48.1667
	12651	32.7526	28.2526	6.00258	6.06508	0.377578	5.94008		5.06508	8.31508	32.5268								12549	98.6	96.1111	86.5556	76.3889	62.8889	39.8333	29.2778	16.1667	10.7778	49.6111
	12661	31.81	28.1225	5.55999	6.80999	-0.81501	5.68499		4.62249	4.80999	32.0061								12558	96.7	94.3889	86	74.2778	62.6667	38.4444	28.2778	15	10	48.7778
	12670	32.1799	28.9924	4.8674	6.6799	1.1174	4.8674		4.8674	5.8049	32.6079								12567	101	97.4444	84.7222	74.5	64.1667	41	29.2222	15.6111	12.3889	49.3333
	12679	32.1123	28.6748	6.29981	6.29981	0.862314	5.04981		2.79981	5.23731	32.4209								12577	100.7	96.2222	84.7778	75.5556	63.0556	40.1111	29.7778	15.2778	11.7778	49
	12688	31.7322	28.7947	3.66973	6.41973	0.669726	5.85723		4.66973	4.41973	32.2946								12586	98.6	97.2778	89	76.2778	64.0556	41.7222	29.8889	16.4444	12.2778	50.4444
	12698	31.6021	28.2896	5.91464	5.16464	0.539638	6.03964		4.78964	5.60214	31.9863								12595	99.9	95.7778	84.6111	75.6667	63.3889	40.5556	28.7778	16.2778	10.9444	48.6667
	12707	30.5971	28.5346	5.84705	6.40955	0.284551	4.97205		4.22205	5.09705	31.6173								12604	100.8	96.5	86.8889	76	64.0556	40.6111	29.7778	15.8889	11.0556	50.3333
	12716	31.9045	29.1545	4.96696	6.40446	1.15446	6.52946		5.02946	5.09196	32.5529								12613	99.6	95.8889	87.8889	76.3889	63.5	39.6667	31.1111	17.5556	11.7778	49.7778
	12726	31.8994	28.8994	4.58687	7.02437	0.336875	5.21187		3.77437	8.89937	32.4266								12623	97.6	94.6667	84.7222	73.6111	63.1667	38.5556	28.7778	14.6667	11.0556	47.5
	12735	32.6443	28.6443	6.51929	6.95679	-0.105713	5.45679		4.20679	6.76929	32.6644								12632	99.6	94.8889	85.6111	74.9444	62.4444	40.5	29.6111	15.8333	10.9444	48.2778
	12744	32.5142	26.9517	5.6392	6.6392	2.0142	7.0142		4.9517	8.0767	31.7796								12641	99.2	97.1111	86.0556	75.2778	62.4444	39.5556	29.2222	15.8889	12	49.1667
	12753	30.8841	28.1341	5.94661	6.07161	0.759111	5.07161		4.07161	8.13411	31.5622								12650	97.3	94.7222	86.5	74.0556	61.7222	39.6111	29.3889	14.8889	9.66667	49.4444
	12763	32.004	28.5665	4.50402	5.94152	0.504023	5.31652		5.00402	7.19152	32.3158								12659	99.4	95.4444	85.7222	74.2222	62.7222	39.3889	28.7778	15	10.5	48.7778
	12772	30.4989	29.4989	5.37393	6.37393	2.87393	5.68643		5.18643	6.24893	32.0378								12669	98.9	96.2778	86.2222	74.1667	62.8333	38.9444	29.1667	15.3889	10.9444	48.6111
	12781	30.5563	28.1813	6.61885	6.05635	-0.0686534	3.93135		3.55635	8.61885	31.4261								12678	97.9	95.2222	85.5556	74.7222	62.5556	38.7222	28.8889	15	10.3889	48.7778
	12791	29.6763	26.9263	4.48876	5.11376	0.801259	4.30126		5.36376	7.05126	30.3896								12687	98.1	95.4444	84.7222	75.9444	62.4444	38.1111	29.4444	15.0556	11.1667	48.2222
	12800	32.9837	26.9212	4.67117	5.85867	0.233671	5.73367		4.54617	4.04617	31.9926								12696	100.4	95.2222	85.8333	74.7778	62.3889	39.0556	29.0556	15.4444	9.77778	49.1111
	12809	31.6036	28.7911	5.47858	6.10358	0.478583	6.35358		5.22858	4.41608	32.2304								12705	95	96.5556	85.3889	76.4444	63.1111	40.3333	30.1111	14.8889	11.7222	49.1667
	12818	29.7235	27.161	4.66099	5.91099	0.535995	6.34849		5.66099	3.34849	30.5265								12715	98.8	96.7222	85.2778	74.6667	62.6667	39.5	29.3889	14.3889	10.8333	48.8333
	12828	31.2809	27.0309	4.15591	6.53091	0.405907	5.46841		4.46841	3.96841	31.2193								12724	98.5	94.8889	86.7222	74.2222	61.5	38.4444	28.3889	14.5556	10.5	48.3333
	12837	30.2133	27.0258	5.65082	5.65082	0.838319	7.52582		3.83832	2.02582	30.6986								12733	96.9	96.4444	85.9444	73.3333	62.3333	38.7778	29.1111	13.6111	11.0556	48.7778
	12846	29.5207	28.0832	6.02073	6.89573	0.895731	6.02073		4.20823	3.89573	30.8757								12742	99	96.2222	86.9444	76.1111	62.3889	41.2778	29.3889	16.0556	10.6667	50.2778
	12856	30.9531	28.7656	4.76564	6.76564	1.45314	6.07814		5.07814	2.14064	31.9023								12751	97.6	95.6111	85.3889	76.5	61.6667	38.2778	30.1111	14.8333	10.5	47.2778
	12865	30.0731	28.0106	5.44805	7.38555	0.760555	7.82305		5.51055	3.88555	31.1085								12761	97.8	96.1667	84.6667	75.3333	62.6667	38.7778	29.9444	15.3889	10.6667	49.4444
	12874	31.568	28.3805	4.69297	6.38047	1.88047	7.44297		4.00547	5.19297	32.0138								12770	100.1	96.6111	85.4444	73.8333	62.1111	39.5556	29.6111	14.8889	11	49.2222
	12883	32.1254	28.0629	5.25038	4.87538	0.750379	6.31288		4.50038	2.93788	32.1302								12779	98.7	95.9444	87.3333	76.1667	62	39.6111	28.9444	15.1667	11.1667	49.5556
	12893	30.4328	28.7453	6.37029	6.12029	-0.0672092	4.99529		3.37029	5.74529	31.6398								12788	96.7	94.8889	84.6111	74.4444	62.1111	39	28.7778	13.5556	10.1111	47.6667
	12902	29.2402	26.8652	4.5527	6.3652	0.740203	8.1152		4.6152	3.6777	30.1483								12798	100.2	96.9444	87.1667	75.1111	63.9444	38.7778	29.6667	15.3333	11.5556	49.1111
	12911	30.2351	27.6726	4.11011	6.17261	0.860115	6.23511		4.73511	3.92261	31.0232								12807	99.9	96	87.7778	74.8889	62.8889	40.7778	29.5556	16.8333	12.4444	47.7222
	12920	31.6675	28.73	3.91753	6.91753	0.605027	4.23003		3.98003	6.60503	32.2318								12816	97.9	95.7778	85.9444	75.1111	61.4444	39	30.5	16	10.3333	48.2778
	12930	31.4749	28.7249	4.91244	5.78744	0.412439	6.03744		5.53744	6.72494	32.1359								12825	99.2	95.3889	85.8333	74.5556	61.9444	39.3889	28.2778	16	12.4444	48.6667
	12939	30.9074	29.1574	5.46985	5.28235	0.844851	4.71985		5.40735	3.15735	32.0702								12834	96.9	97.6111	85.3889	75.5	62.8333	40.3889	29.8333	16.3333	11.8333	49.7222
	12948	30.7148	27.9023	4.71476	6.90226	1.21476	6.77726		4.02726	8.58976	31.3675								12844	98.5	95.0556	85.3889	73.3333	61.2778	38.2778	28.8333	14.5556	9	47.6667
	12958	30.3972	28.1472	5.89717	5.83467	0.334675	6.70967		5.39717	6.02217	31.3322								12853	95.7	96.7222	85.1667	74.5556	63.2778	39.6111	30.4444	15.5	12.0556	49.1667
	12967	30.1421	27.3921	4.07959	6.45459	1.45459	4.82959		5.39209	5.70459	30.8418								12862	99.7	96.8889	83.5556	74.1111	61.7222	38.2778	28.6111	14.2778	9.61111	47.1111
	12976	29.762	26.6995	4.9495	5.262	0.511999	6.4495		4.0745	5.1995	30.3211								12871	101	94.6111	85.7222	74.3333	61.7222	39	28.8889	15.7778	11.0556	47.7778
	12985	29.8819	27.1944	3.75691	6.75691	0.319411	6.75691		4.50691	7.38191	30.6196								12880	98.7	97.2778	86.7222	74.6111	63	40.2778	30.1111	16.1111	12.2222	47.5556
	12995	32.0018	27.1268	4.25182	4.93932	0.126823	6.18932		4.62682	6.93932	31.6158								12890	97.1	96.1111	85.3889	73.2222	62.4444	40.6111	28.8333	15.6667	11.2778	48.9444
	13004	31.8092	28.5592	4.99674	6.37174	0.746735	5.37174		4.62174	4.93424	32.2177								12899	96.8	95.6111	86.9444	74.6111	60.8333	39.3333	29.6667	14.8333	11.5556	48.7222
	13013	31.9916	27.3666	4.86665	4.80415	-0.383353	6.05415		4.55415	1.86665	31.7273								12908	100.8	98.2778	86.6111	74.6667	63.8889	40.4444	29.7778	16.4444	10.6111	49.8889
	13023	30.4241	29.0491	5.48656	6.48656	0.924059	5.67406		4.42406	3.86156	31.7831								12917	96.5	94.9444	85.3889	74.4444	62.7778	39.7222	29.7222	14.1667	10.8333	47.2778
	13032	30.794	27.419	4.91897	6.73147	0.168971	5.79397		5.54397	5.23147	31.1713								12926	100.7	96.8889	85.1111	75.1667	62.7222	38.6667	29.0556	14.7778	10.8333	47.8889
	13041	29.6639	26.3514	5.53888	5.85138	2.16388	4.60138		4.47638	3.72638	30.1045								12936	100	95.7778	84.6111	73	60.8333	37.6667	28.2778	14.7778	10.4444	45.6667
	13050	29.7213	26.7838	5.5338	5.6588	1.7838	6.5963		3.8463	5.2213	30.3423								12945	96.9	96.7778	85.6667	74.1111	62.2222	39.6667	27.9444	16.1667	10.3333	48.1111
	13060	29.4037	27.5912	4.96621	6.15371	0.903707	5.46621		3.96621	4.09121	30.5801								12954	99.6	96.2222	86.0556	74.9444	63.5	40.6667	29.5	16.1667	11.7222	48.2778
	13069	30.7736	26.2111	5.33612	5.71112	-0.163881	5.39862		4.02362	5.14862	30.5751								12963	97.9	96.3889	85.4444	76.1667	62.6667	39.5556	30.8333	15.0556	12	48.6667
	13078	28.456	28.2685	4.89353	5.51853	0.331031	5.01853		3.83103	2.20603	30.4488								12972	97.4	98.1667	84.3889	77.2222	63.1667	39	30.9444	15.7222	11.8333	48.3889
	13088	30.3259	26.4509	4.88844	5.82594	1.38844	5.57594		4.82594	7.51344	30.4742								12982	99.9	97.8889	87.7778	75.7778	63.1111	38.7222	29.5556	15.7222	12.8889	48.1111
	13097	30.1334	27.3834	4.50836	6.19586	1.82086	5.44586		5.19586	5.07086	30.8334								12991	100.5	97.2778	85.2778	73.6667	62.5556	39.9444	29.0556	15.3889	11.5556	49.6111
	13106	30.7533	25.6283	4.31577	5.81577	-0.371733	4.69077		3.94077	4.31577	30.2823								13000	99.2	95.2778	83.7778	73.2778	61.7222	38.8889	27.5	14.5	10.0556	47.3889
	13115	30.3732	29.3107	5.06068	5.56068	0.498179	5.37318		4.31068	4.74818	31.8854								13009	97.9	94.5556	84.6667	74.0556	62.0556	39.1667	29	14.5	12.1111	48.0556
	13125	30.4306	28.1181	4.11809	5.86809	0.368091	5.11809		5.49309	3.24309	31.3343								13018	99	96.6667	88.6111	77.3333	63.6667	41.2778	30.6667	17.1111	12.6667	50.2778
	13134	31.363	26.238	4.4255	5.863	0.550503	6.4255		4.4255	3.9255	30.8743								13028	98.6	97.5556	85.1667	75.1111	62.9444	39.5	28.7778	15.5556	9.66667	48.3333
	13143	30.3579	27.0454	5.17042	6.54542	-0.329585	4.98292		5.23292	2.54542	30.7783								13037	99.2	95.5	85.7222	74.4444	62.2778	39.8333	29.5	15.5556	10	47.1111
	13153	27.9153	28.1028	4.54033	6.29033	1.72783	5.47783		4.16533	2.16533	30.1059								13046	98.7	95.2222	85.2778	73.7222	61.8889	39.8333	29.5	15.2778	11.6667	48.5
	13162	29.3477	27.4727	5.59774	6.41024	1.03524	4.97274		4.72274	3.47274	30.4954								13055	100.3	96.3889	86.3889	74.5556	62.8889	39.4444	30.0556	16.1667	11.3889	48.8889
	13171	29.6552	26.8427	4.96765	5.84265	-0.532349	5.09265		3.90515	4.09265	30.3387								13065	99.5	96.0556	87.1111	75.9444	61.8889	40.0556	31.2222	15.6111	13.1111	48.2778
	13180	29.5876	26.1501	5.96256	6.96256	-0.0999367	5.40006		3.77506	4.40006	29.9697								13074	98.6	96.2778	86.1111	75.7778	63.0556	39.7222	30.3889	15.7778	10.7778	48.2778
	13190	30.4575	27.2075	5.39498	6.33248	2.08248	4.83248		4.64498	5.83248	30.9053								13083	99.1	96.8333	85.9444	76.3889	62.5556	40	29.5	15.6111	10.8889	49.3889
	13199	28.9524	27.0774	4.32739	5.57739	0.827387	5.32739		4.76489	7.88989	30.1115								13092	101	98.0556	87.8889	76.4444	64.2778	41.0556	31.7778	16.7778	11.4444	49
	13208	30.8848	26.4473	4.2598	5.5723	-0.802701	4.5098		5.9473	3.4473	30.7437								13101	98.1	95.7222	86.3889	76.4444	64.1111	40.7222	29.5	16.4444	11.5	48.5556
	13218	29.7547	27.1297	3.69221	5.37971	0.754711	6.94221		5.37971	2.56721	30.5264								13111	98.8	95.8333	86.5556	75.1667	62.4444	40.9444	28.9444	15.4444	10.1667	47.5556
	13227	31.3121	26.6871	4.49962	5.68712	2.12462	4.74962		5.74962	6.43712	31.0676								13120	98.9	96.3889	85.9444	75.5	61.5556	40.2222	30.1111	15.1667	11.2778	48.2222
	13236	30.182	26.432	4.30704	6.61954	0.619535	5.11954		4.18204	1.74454	30.3952								13129	99.5	95.8333	86.7778	76.4444	62.0556	41.5556	30.5556	16.2778	12.3333	49.1111
	13245	29.8644	26.8019	4.55195	6.11445	-0.0105525	4.61445		5.30195	4.86445	30.4206								13138	98.1	94.5	84.2222	73.8333	60.8333	37.5	26.9444	14.2778	9.33333	46.7222
	13255	28.9844	26.7344	4.92186	6.35936	1.79686	6.73436		4.42186	3.10936	29.9605								13147	96.9	95.2778	85	74	63.2222	39.5	29.1111	17	10.7222	48.3333
	13264	30.4168	27.4793	4.54177	6.79177	0.729271	5.10427		4.16677	4.47927	31.0175								13157	98.8	95.7778	86.1111	74.1667	61.2778	39.1667	29.7778	16.3889	11.2222	47.3333
	13273	30.7867	26.5367	4.28668	5.53668	-0.0258165	5.66168		3.28668	1.91168	30.7395								13166	99.6	95.2778	86	74.6111	61.1667	38.7778	29.2778	14.5556	10.1667	46.6667
	13282	28.3441	26.0316	5.5941	6.4066	0.531596	5.3441		4.5941	2.3441	29.3086								13175	99.6	96.5	83.5	75.1667	62.6667	40.3889	28.6667	15.8333	11.5	48.2222
	13292	28.089	25.9015	5.21401	6.33901	0.526508	5.96401		5.52651	2.27651	29.1216								13184	99.4	97.2778	86.7222	76.1667	62.6111	40.2222	30.3889	16.3889	11.4444	47.6667
	13301	28.8339	25.8964	5.02142	6.27142	2.08392	5.77142		4.39642	4.33392	29.4807								13193	97.5	98.6667	86.8889	77.7778	64.6667	40.9444	30.7222	16.1111	12.1111	48.3889
	13310	29.6413	27.6413	4.07883	6.39133	0.641332	6.95383		4.07883	4.64133	30.7197								13203	97.5	94.1111	83.8333	73.2778	61.1667	38.3889	29.8333	14.8889	9.66667	46
	13320	30.0737	27.8862	5.63624	6.26124	-0.363756	5.13624		4.32374	2.69874	31.0485								13212	97.5	95.5556	85.6111	74.5556	61.2222	38.3889	29.8889	16.7778	10.6667	46.3889
	13329	28.1312	27.8187	4.44366	5.25616	0.568656	6.56866		4.56866	4.06866	30.0727								13221	97.9	97	87.2222	75.2222	64.2222	40	30.1111	16.3889	10.7778	48.1111
	13338	29.1261	25.6886	4.00107	5.12607	0.251068	5.81357		3.43857	4.62607	29.5217								13230	99.6	97.3889	85.2222	75.2222	63.1111	40.8333	29.7778	16.7778	11.7222	47.0556
	13347	29.371	27.246	3.74598	4.30848	0.0584796	4.87098		4.55848	5.37098	30.3966								13239	100.6	97.1111	87.4444	75.4444	64.1667	40.6667	30.4444	16.5556	12.2222	49.1667
	13357	30.3659	26.9284	4.74089	5.74089	0.928392	5.74089		4.05339	4.99089	30.7254								13249	100.9	96.0556	85.6667	74.8889	61.8889	38.8889	29.1111	15.9444	11.1111	47.7778
	13366	28.2358	27.4233	5.0483	5.9233	1.2983	5.1108		5.1733	6.6108	29.9316								13258	97.6	96.1667	85.6111	75.6667	62.8889	41.4444	29.6667	15.7778	11.9444	48.0556
	13375	30.0432	26.9807	4.10572	5.35572	1.10572	5.54322		5.10572	6.66822	30.5941								13267	98.7	95.6111	86	74.1111	63.1111	40.5	29.6111	16.5556	11.5556	46.9444
	13385	29.6006	26.2256	3.91313	6.28813	1.28813	6.22563		5.16313	5.16313	30.0127								13276	96.6	98	84.5	74.4444	61.4444	39.2778	28.9444	16.1111	11.0556	47.7222
	13394	28.408	26.7205	4.09554	6.15804	1.22054	5.34554		5.03304	5.84554	29.6741								13285	100.4	97.8889	86.9444	76.1111	63.1667	41.2778	30.9444	17.4444	12.6667	47.6667
	13403	29.153	27.153	5.52795	5.52795	0.152952	4.71545		4.59045	4.65295	30.2456								13295	99.3	98.2778	86.5	74.3889	62.7778	39.7778	29.8333	17.4444	12.1111	47.1667
	13412	29.0854	26.5229	4.33536	5.14786	1.33536	5.58536		3.77286	2.52286	29.9069								13304	101.1	94.0556	86.3333	73.8889	61.0556	39.5	28.1667	15.8333	9.77778	44.8333
	13422	28.0803	25.1428	4.08028	5.26778	0.205276	5.76778		3.95528	1.95528	28.7491								13313	98.3	98.0556	87.2222	75.3333	63	41.1667	30.6667	16.3889	12.7778	48.2778
	13431	29.8877	26.0752	4.76269	5.63769	-0.174812	6.45019		6.20019	5.01269	30.0791								13322	97.9	95.7222	85.3889	74.5556	61.5556	39.2222	29	14.6667	10.5556	47.8333
	13440	27.6951	26.8826	4.1951	6.6951	0.4451	5.4451		4.6951	4.7576	29.4067								13332	99.8	95.1667	83.7222	75	61.1111	38.1667	29.1111	14.6111	10	46.1667
	13450	29.19	26.7525	4.00251	6.37751	-0.559988	4.87751		3.94001	4.87751	30.0692								13341	96.5	96.7778	87.3333	74.3333	62.4444	40.5	30	17.2222	11.3333	48.1667
	13459	29.1849	25.5599	5.55992	4.87242	0.684924	4.68492		3.80992	3.80992	29.4878								13350	96.9	95.5	86.3333	75.3333	61.8333	40.0556	30.6111	16.1667	11.3889	47.5556
	13468	29.4298	27.0548	4.80484	4.92984	0.679836	4.42984		2.99234	5.17984	30.3324								13359	98.9	98.2222	85.7222	76.3889	63.3889	41.1667	31.8333	17.4444	12.1111	49.8889
	13477	28.7372	25.2997	5.04975	6.36225	1.11225	4.92475		4.48725	7.79975	29.1442								13368	98.6	94.5	84.4444	73	61.2222	38.4444	28.6111	15.5	10.8889	46
	13487	29.1072	23.7947	4.91966	5.79466	1.54466	4.54466		3.98216	3.54466	28.5931								13378	98.9	95.6667	85	73.4444	60.7778	39.3333	28.8889	13.2778	11.2222	47.1111
	13496	29.6021	27.2271	4.91457	6.47707	0.602072	4.53957		3.91457	7.16457	30.4996								13387	98.7	95.4444	83.6111	74.1667	60.3889	38.5556	28.6111	14.3889	8.94444	46.2222
	13505	27.597	24.097	4.53448	7.53448	0.409484	5.03448		5.40948	4.03448	28.0068								13396	95.5	96.5556	85.0556	73.6667	61.4444	39.0556	29.1111	15.1667	10.3889	47.6111
	13515	29.2169	27.3419	4.0294	6.4669	-0.0331041	4.6544		4.6544	5.7794	30.3683								13405	98.9	96.6111	86.0556	73.6667	61.7222	40.2778	29.3333	15.3333	11.2222	46.1111
	13524	29.3368	27.3368	5.52431	6.21181	0.524308	6.77431		4.33681	7.33681	30.4241								13414	99.2	97.6111	85.9444	75.5556	63.2222	39.7222	29.4444	16.1111	11	47.3889
	13533	28.7692	25.8942	4.76922	5.51922	0.89422	4.70672		3.70672	5.51922	29.4483								13424	100.7	96.2222	86.7222	75.2222	62.2222	39.2222	29.3889	17.0556	11.9444	47.3333
	13542	30.6391	27.2641	4.45163	5.38913	0.639132	5.57663		3.57663	5.82663	31.021								13433	98.5	96.7222	85.1667	74.3333	62.5556	39.6111	31.2778	15.5	12.6667	48
	13552	27.759	24.5715	5.19654	5.00904	0.071544	4.32154		3.38404	6.00904	28.3158								13442	98.9	97.4444	85.5	74.6111	62	39.9444	28.8333	15.7222	11.0556	46.9444
	13561	28.254	24.629	4.81646	6.00396	0.816456	5.62896		5.12896	5.94146	28.5839								13451	100.8	97.5	87.1667	75.7778	62.3333	39.2222	30.1667	16.7778	12.6111	47.2778
	13570	30.5614	25.7489	5.12387	5.68637	0.936368	4.74887		4.06137	7.81137	30.2477								13460	98.6	96.3333	85.1667	74.1111	61.1667	39.1111	27.6111	15.1111	11.2778	46.7222
	13579	29.1813	26.4313	5.43128	5.61878	0.30628	4.43128		4.36878	4.11878	29.909								13470	101.2	95.9444	86.8333	74.7778	61.6111	39.6667	29.7222	15.2222	10.7778	45.8889
	13589	29.0512	25.1762	4.67619	6.55119	0.988692	4.17619		4.30119	3.23869	29.2366								13479	99.3	96.2222	84.9444	73.6667	60	38.2778	28.5	14.3889	11.8333	47.2778
	13598	29.9211	26.7961	3.6711	5.5461	-0.578896	5.2336		5.7336	4.6086	30.4452								13488	99.3	97.1111	86.2778	75	62.7778	40.1667	30.6111	16.8889	12.2778	48.0556
	13607	26.9785	24.9785	3.54102	6.41602	-0.0839839	4.22852		5.16602	4.91602	28.1345								13497	99.3	95.6667	86.3333	73.7222	62.2778	40.1667	29.9444	16.6667	11.6111	47.5556
	13617	28.4734	24.5359	5.09843	5.72343	0.660928	4.66093		4.47343	4.16093	28.6453								13506	98.3	95.1667	85.9444	75.2778	61.7222	39.4444	30.5	16	11.6111	46.8333
	13626	29.6558	26.0933	4.21834	7.15584	1.21834	6.59334		2.46834	2.96834	29.9753								13516	98.9	95.6111	84.8889	74.5	60.6667	39.3889	28.3889	16.3333	10.8333	46.7222
	13635	29.0883	25.2758	3.65075	4.83825	0.963252	6.15075		4.02575	4.58825	29.3029								13525	99.1	96.5	86.8333	74.1667	62.6111	39.1111	29.1667	16.2222	11.0556	47.1667
	13644	28.8332	26.3332	5.08316	6.14566	1.20816	6.89566		3.14566	4.89566	29.6924								13534	101.4	94.3889	85.0556	72.8333	61.8333	39.7778	30.1667	16.7778	12.2222	47.7222
	13654	28.0781	25.4531	4.20308	5.14058	0.390576	5.70308		4.39058	6.32808	28.8986								13543	99.6	96.0556	86.1111	75.1111	62.7222	40.2778	30.2778	16.1111	13.1111	47.2222
	13663	28.0105	26.2605	2.88549	4.51049	0.760488	5.57299		5.38549	5.19799	29.2578								13553	98	96	86.3889	75.0556	62.3889	40.1667	31.0556	16.3333	12.0556	48.7222
	13672	26.9429	26.4429	4.1929	5.1929	1.8179	5.0679		3.7554	4.6304	28.8281								13562	98.3	95.0556	83.8889	74.2778	61.5	39.8889	28.2222	14.6111	10.7778	45.8333
	13682	27.8128	25.9378	5.68781	4.56281	-0.499688	5.12531		3.00031	4.12531	29.0052								13571	101.3	94.5556	85.6111	73.3889	61.3333	39.3889	29	15.7778	10.2222	46.8889
	13691	28.2452	25.7452	5.30772	5.43272	-0.879776	6.43272		4.18272	4.55772	29.1216								13580	96.9	95.8333	86.1111	75	61.0556	40.5	30.5556	16.2222	11.6667	46.6667
	13700	27.2401	26.1776	3.42764	5.61514	0.677636	6.17764		4.24014	5.80264	28.8436								13589	100.9	96.5556	86.7222	74	61.7778	38.8333	30.6111	15.4444	12.2778	46.3333
	13709	26.7975	26.985	3.67255	4.73505	0.985048	5.79755		5.23505	5.98505	29.0207								13599	101.2	95.2778	83.6111	71.8889	60.7222	36.7222	27.7222	14.5	10.0556	45
	13719	25.98	25.48	5.60496	3.91746	0.97996	6.22996		5.16746	7.41746	27.8932								13608	100.1	96.6111	84.3333	74.5	61.2222	38.6667	29.9444	15	11.2222	46.8333
	13728	28.0999	24.5374	4.59987	6.09987	1.72487	5.91237		3.91237	5.28737	28.4647								13617	100.2	93.7778	83.1111	71.1667	59.6667	38.2222	27.4444	15.1111	9.38889	44.6111
	13737	28.9698	26.3448	2.78228	4.40728	-0.0302157	5.71978		4.15728	5.84478	29.7644								13626	101	95.9444	85.5556	74	61.6667	40.5556	29.3333	17.0556	11.2778	46.1667
	13747	27.9647	25.0897	4.7147	6.4022	0.527196	5.0272		4.4647	9.0897	28.6672								13635	99.1	96.7778	85.3889	74.5556	62.2778	40.6667	29.3889	15.8333	12.5	46.6667
	13756	27.7721	25.1471	3.58461	5.52211	0.959608	4.45961		4.20961	6.83461	28.6016								13645	100.1	96.7222	86.8889	75	63.5556	40.3889	30.6111	16.3889	11.8889	47.3333
	13765	27.2045	25.3295	4.01702	4.89202	0.0170204	3.89202		4.01702	8.57952	28.4146								13654	98.1	95.7778	85.6111	74.1667	62.1667	40.4444	30.2222	16	12.5	47.2222
	13774	27.9494	27.8244	3.88693	6.69943	0.699432	5.19943		3.32443	4.76193	29.9873								13663	98.7	95.4444	84.2222	73.7778	61.2778	40.1111	29.8889	16.1111	12.6111	46.1111
	13784	28.3193	24.5068	4.19434	5.38184	0.0693444	5.50684		3.75684	1.63184	28.5564								13672	99.3	95.1111	86.3333	75.2778	61.0556	39.6111	29.8333	16.1667	11.8333	47.3333
	13793	29.3143	24.9393	2.81426	4.18926	0.626756	5.50176		4.43926	2.75176	29.2493								13681	99	97.5556	86.2222	75.2778	63.0556	40.0556	30.7778	17.3333	13.3889	46.3333
	13802	29.5592	26.0592	4.74667	6.05917	0.309168	5.62167		5.05917	5.43417	29.9118								13691	97.5	94.6667	84.7222	74.0556	62.0556	38.8889	28.8889	16.3889	11.6111	46.5556
	13812	27.4291	24.3666	2.92908	6.17908	0.24158	4.17908		2.30408	3.30408	28.0561								13700	96.7	96.1667	85.6667	75.6667	60.9444	39.4444	29.2778	15.2778	10.4444	46.5
	13821	29.049	25.299	3.23649	4.54899	-0.0135075	5.04899		2.67399	2.11149	29.2951								13709	98.5	97.7222	85.2222	74.6111	61.8333	40.8889	29.5556	16.8333	11.1667	47.1667
	13830	29.2939	25.2314	4.4189	4.9189	1.3564	6.2314		4.9814	0.293905	29.3812								13718	97	96.9444	87.2778	75.6667	62.5556	39.9444	29.5556	17.2778	11.9444	46.7222
	13839	27.7263	26.6013	6.10132	5.41382	-0.336183	5.60132		3.47632	2.85132	29.2853								13727	99.5	96.1111	84.0556	73.1667	60.1111	39.7222	29	15.4444	11	45.8889
	13849	28.4087	24.9712	3.22123	5.28373	0.158729	4.22123		5.72123	3.40873	28.8252								13737	98.6	95.1667	83.6111	73.3333	60	38	28.8333	15	9.88889	44.8889
	13858	27.2161	24.0911	3.27864	5.84114	-0.783859	4.84114		4.15364	4.15364	27.8191								13746	98.9	94.7778	84.5	72.6667	61.1111	39.6667	28.7222	16.1111	10.7778	45.2778
	13867	26.9611	25.2736	4.14855	4.89855	0.148553	6.21105		3.64855	4.46105	28.2692								13755	99.1	98.9444	87.7222	75.1111	63.9444	41	31.2222	17.6667	12.1667	46.8889
	13877	27.5185	25.2685	3.39346	5.83096	-0.794035	6.39346		4.58096	3.76846	28.5373								13764	99.7	96	84.1667	73.1667	59.8889	38.1111	28.8333	14.6667	11	42.5
	13886	28.2009	25.8884	4.57588	5.13838	0.825877	5.07588		5.13838	3.57588	29.1695								13773	97.7	93.6111	83.6667	74.1667	61.1111	40.7778	28.6667	15.8889	11.5556	45.2222
	13895	28.3833	24.8208	4.44579	5.07079	-1.36671	7.13329		4.75829	4.82079	28.7398								13783	100.6	95.4444	87.1111	74.3889	60.6667	38.3333	29.2778	15.7778	9.55556	45.8333
	13904	27.1282	25.6907	3.3782	5.3782	0.315701	4.5032		4.6907	5.3157	28.5529								13792	98	94.5556	86.2222	75.1111	61.3889	39.2222	29.7778	15.6667	12.2222	46.3889
	13914	28.0606	25.3106	3.81061	5.81061	0.935613	5.56061		5.06061	5.12311	28.821								13801	98.9	97.0556	84.2778	74.8889	61.1111	40.1111	30.7222	16.3333	10.5556	47.3333
	13923	27.3055	26.6805	2.86802	4.11802	-0.131975	5.86802		3.49302	7.74302	29.1194								13810	98.6	96.1111	85.3333	73.9444	60.5556	40	29.7222	16.6111	12.1667	45.5556
	13932	27.5504	25.0504	2.98794	5.55044	0.550437	5.30044		4.80044	4.05044	28.447								13820	101.6	98.1667	86.5	75.2222	62.5	42.3333	31.1667	16.5556	12.4444	47.3333
	13941	27.3578	24.2953	4.35785	7.29535	-0.0171513	4.29535		2.85785	5.29535	27.987								13829	99.7	95.0556	86.6667	74.8333	61.7222	38.2778	29.3333	15.3333	10.5556	46
	13951	26.3528	26.2278	4.54026	5.35276	0.0402607	4.04026		3.79026	5.60276	28.4371								13838	97.6	94.9444	85.2222	74.8333	61.4444	39.7222	30.5556	15.3889	11.1667	46.1667
	13960	27.2227	25.2852	5.16017	4.47267	1.59767	6.16017		5.22267	5.47267	28.4019								13847	98.7	94.6667	84.5556	74.7778	62.3333	39.6667	29.8333	16.7222	12.0556	46.8333
	13969	27.4051	25.2801	4.59258	5.03008	-0.0324153	5.34258		4.59258	5.53008	28.4879								13856	99.9	95.9444	85.7222	72.8889	60.3333	39.3889	30.1667	16.0556	10.6111	45.6111
	13979	29.15	24.0875	4.2125	5.15	-0.912503	5.775		3.15	8.4625	28.7561								13866	99.9	95.3889	84	72.7778	60.2778	39.2222	28.7778	15.6667	10.3889	44
	13988	27.1449	24.8324	3.95741	5.89491	0.519909	5.70741		2.83241	7.08241	28.1443								13875	96.6	96.3333	85.5	73.3333	61	39.0556	29	15.4444	10.3333	45.6667
	13997	26.9523	24.2648	4.45232	4.82732	0.577321	4.95232		3.26482	4.88982	27.7753								13884	97.9	95.1667	84.2778	72.7778	62.0556	38.6111	29.5556	15.3333	10.6111	45.1111
	14006	27.6347	25.1347	4.07223	5.82223	0.759733	4.94723		3.75973	4.00973	28.5289								13893	101.3	97	84.1667	74.0556	62.3333	39.5556	29.5	15.6111	11.0556	45.5
	14016	26.9421	24.6921	3.94214	5.31714	0.692145	5.44214		3.94214	2.62964	27.9778								13902	98.9	96.0556	86.5	73.4444	62.7778	38.9444	30.8333	17.2222	12	46.6111
	14025	27.6246	24.9996	1.74956	6.24956	-0.875443	5.93706		4.56206	2.99956	28.4583								13912	99.4	97.8333	86.8333	75.2222	61.5556	40.3333	30.0556	17.0556	12.0556	46.2222
	14034	27.4945	24.307	3.11947	5.61947	-1.31803	5.61947		3.80697	4.86947	28.059								13921	99.7	95.1667	83.8333	74.5	61.7778	39.1111	29.1667	15.3333	10.4444	44.3333
	14044	27.6144	24.7394	4.23938	4.42688	1.23938	5.30188		5.42688	3.48938	28.3271								13930	99.2	97.2222	84.1111	75.2778	62.2222	40.3889	29.7778	17.7222	12.5	47.3889
	14053	26.8593	24.9843	2.92179	5.60929	0.109293	5.23429		5.04679	5.29679	28.0794								13939	98.3	95	84.3333	72.5	60.8889	38.2778	29.1667	14.3889	10.1667	44.8889
	14062	26.9167	24.9792	3.1042	5.1042	-0.333295	5.1667		3.8542	3.4167	28.1048								13948	99.8	95.7222	84.7222	72.8889	61.1667	37.6667	29.2778	15.7222	10.6667	44.3889
	14071	26.1616	23.0991	4.34912	5.34912	0.786617	5.78662		2.97412	2.22412	26.8256								13958	98.9	96.5	84.1667	73.6111	61.5	39.7222	30.1111	15.4444	10.9444	45.7778
	14081	27.719	24.6565	4.09403	5.84403	0.0940289	4.21903		3.28153	1.09403	28.3376								13967	98.1	97.1667	85.3889	73.8333	60.9444	39.2778	29.5	16.7222	11.4444	44.8889
	14090	25.7139	24.0889	3.21394	5.27644	-0.661059	5.02644		4.15144	7.65144	27.0888								13976	98.6	97.0556	85.2222	73.3333	61.2222	39.6667	29.3889	16.3333	11.3889	46.8889
	14099	27.0214	24.4589	5.02135	6.39635	-0.541147	4.70885		5.58385	3.58385	27.903								13985	100.2	96.5556	86.8889	74.2222	62	40.9444	31.9444	17.6111	12.5556	46.5556
	14109	26.0163	25.7663	5.20376	4.45376	0.266265	5.39126		3.32876	6.07876	28.0498								13994	99.6	97	85.7222	75.2222	61	39.7222	28.4444	15.7778	11.3889	45.1111
	14118	26.5112	23.7612	4.13618	3.94868	0.323677	5.88618		4.38618	5.51118	27.3167								14004	100.9	96.4444	86.3889	75.1667	62.4444	41.7222	29.9444	17.1111	12.5	46.1111
	14127	27.7561	23.6311	3.31859	5.88109	1.06859	4.50609		2.63109	2.69359	27.8579								14013	97	95.7222	85.4444	73.3889	61.0556	37.8333	28.8889	15.8889	11.1111	45.5556
	14136	26.751	24.5635	3.126	6.251	0.126001	5.9385		4.626	2.9385	27.8226								14022	100.8	94.6667	84	72.9444	60.5556	38.2222	28.2778	15.2778	10.2222	45.3889
	14146	27.2459	23.8084	3.74591	6.12091	-0.691587	5.30841		4.68341	5.05841	27.6963								14031	99	97	84.5556	73.3333	59.6111	39	29.1667	15.4444	11.1111	45.1111
	14155	28.1783	24.4283	3.49083	6.11583	-0.259175	4.67833		3.61583	4.11583	28.4498								14040	102.3	96.6667	84.8889	73.6111	61.9444	38.6667	30.1111	16.5	10.5	45.6111
	14164	27.2982	24.5482	4.23574	6.04824	0.173237	5.42324		3.67324	1.67324	28.0808								14050	97.2	94.5556	84.3333	71.7222	60.5	38.8889	28.7778	13.6111	11.5	44.9444
	14174	26.9181	25.7306	4.29315	6.23065	-0.956851	5.73065		3.60565	3.16815	28.4703								14059	100.3	93.5	84	72.3333	58.9444	37.7222	27.7222	15.1111	10.6667	44.6667
	14183	25.5381	22.8506	4.53806	4.60056	-0.336939	5.03806		3.78806	4.22556	26.4022								14068	100.6	95.0556	82.6111	71.6111	60.4444	39.2222	29.8889	15.1667	10.7222	44.6111
	14192	27.658	24.3455	4.22047	4.15797	0.345473	4.90797		3.84547	3.28297	28.157								14077	99.1	96.6111	86.5556	74.8333	63.1667	40.9444	30.1111	15.7778	11.3333	46.5
	14201	26.5904	24.5279	2.21539	5.65289	0.277885	3.90289		3.52789	6.40289	27.7273								14086	101.1	97.5	87.6111	75.3333	62	40.7222	30.5556	16.2778	12.8889	45.5556
	14211	26.8978	24.0853	3.3978	5.7728	-0.414703	5.3353		4.1478	0.897797	27.6617								14096	98.1	95.2778	85.4444	73.8889	61.2778	38.0556	28.7222	15.4444	11.5556	44.1667
	14220	26.4552	24.8302	1.45521	4.45521	-1.41979	5.39271		3.76771	3.64271	27.8085								14105	98	94.8889	85.7778	72.9444	60.3333	38.0556	28.6667	15.6111	11.7778	44.1667
	14229	27.8876	24.5751	4.70012	5.82512	0.762621	4.57512		2.88762	5.07512	28.38								14114	102.9	97.1667	87.3333	74.4444	61.7222	40.2778	29.6111	16.3889	12	44.3889
	14239	27.3825	25.8825	2.50753	5.44503	-0.0549668	6.50753		3.75753	2.00753	28.7694								14123	98.8	95.8889	84.8333	74	60.4444	39.5556	29.3889	15.7222	10.7222	45.3889
	14248	27.0024	24.3774	2.81495	4.56495	-0.997555	4.75245		4.12745	4.37745	27.8543								14133	100.8	97.2222	87	74.8889	62.5	41.2778	31.5	17.8889	13.3333	46.0556
	14257	25.6849	23.1849	3.18486	6.18486	0.622357	3.99736		3.49736	4.12236	26.6358								14142	97.8	95	83.5	72.2778	59.6667	38.6667	28.7222	14.5556	10.9444	44.4444
	14266	25.8048	23.3673	3.55477	4.86727	-0.570231	5.36727		3.61727	6.99227	26.7825								14151	102.1	94.3333	83.5556	71.3889	60.4444	38.7222	29.1667	14.6667	10.1111	43.2222
	14276	26.6747	23.6122	3.48718	5.54968	-1.01282	3.92468		4.04968	5.36218	27.3237								14160	99.9	97.7222	86.3333	74.4444	62.5556	40.2222	29.8889	16.6111	13.3889	45.6667
	14285	26.4821	23.7321	3.29459	4.29459	-0.0804067	4.35709		4.79459	5.60709	27.2884								14169	99.2	96.3333	84	74.3889	61.5556	38.7778	30.2778	16.8889	12.4444	45.3889
	14294	26.2895	24.102	3.78951	6.22701	-0.147995	4.16451		3.35201	2.35201	27.3745								14179	99.8	95.9444	84.5	73.6111	60	39.3333	29.5556	15.3333	11.0556	44.2778
	14303	26.9094	23.6594	3.59692	3.47192	0.0344173	3.78442		3.15942	5.78442	27.4606								14188	99.9	95.7222	85.2222	73.2778	61.3333	39.8333	29.9444	16.6667	12.1111	45.8333
	14313	26.5293	24.5918	4.27933	5.15433	0.466829	4.71683		4.52933	1.34183	27.7287								14197	98.4	95.8889	84.8889	74.8889	61.4444	40.1667	30	15.6111	12.6111	45.5
	14322	26.2117	24.6492	3.46174	4.83674	0.711741	4.39924		3.77424	2.58674	27.6024								14206	99.1	96.7222	83.8889	73.6111	61.3333	39.3889	30.4444	15.5556	11.3333	44.7222
	14331	25.4567	24.1442	4.58165	5.45665	0.956653	4.95665		4.39415	2.83165	26.9907								14215	101.2	96.7778	84.5556	73.5556	61.5	39.8333	29.8889	15.8889	11.5556	45.1111
	14341	26.7016	24.3266	3.76407	5.70157	1.38907	5.07657		4.95157	4.57657	27.6836								14225	99.1	98.0556	86.7778	74.5	62.7778	40.2778	31.2778	17.5556	14.2778	45.8889
	14350	27.759	23.8215	2.88398	5.19648	1.07148	5.07148		5.07148	4.82148	27.9517								14234	98.3	96.2778	85.3333	74.2778	63.1111	41.3333	30.6111	17.6667	12.8889	45.6111
	14359	26.2539	24.3789	4.69139	5.12889	-1.30861	4.69139		4.62889	2.31639	27.4916								14243	97.7	97.3889	86.1111	72.5556	62.5556	40.9444	30.1667	16.2778	13.0556	46.7222
	14368	25.6238	25.1238	4.0613	3.2488	1.1863	4.7488		3.1863	3.3113	27.5474								14252	98.8	95.8889	83.8333	71.7778	59.2222	37.7222	27.7222	14.3889	10	43.7778
	14378	26.2437	24.3062	4.24371	6.05621	-0.506287	4.24371		4.68121	2.61871	27.4514								14261	99.7	95	83.2222	74.1111	60.7778	39.5	28.6111	14.7222	10.7222	44.1111
	14387	26.6761	22.3636	2.86363	4.92613	-0.511375	4.86363		2.98863	3.05113	26.7183								14271	100.3	95.7778	86.2222	73.4444	61.3333	40.2222	31.2222	16.6667	13.7778	44.6667
	14396	26.3585	24.421	3.73354	4.23354	-1.20396	3.42104		3.29604	2.35854	27.5629								14280	98.9	94.2778	85.0556	73.0556	58.7222	38.8333	29.5	16.2778	10.2222	45
	14406	25.1659	22.7284	3.22845	5.41595	1.04095	5.29095		4.10345	4.54095	26.1623								14289	98.8	95.9444	85.1111	74.8333	61.2778	39.1667	29.4444	15.6667	11.3889	44.8889
	14415	26.8484	23.2859	2.84836	5.41086	-0.339138	4.97336		3.66086	4.59836	27.2496								14298	102	95.6111	83.8889	72.3889	60.1111	38.8889	29.6667	17.2222	11.2222	44.1667
	14424	26.9683	25.0933	4.15577	4.34327	0.655774	4.65577		3.28077	3.03077	28.1852								14307	98.6	95.6111	85.8333	73.0556	61.2222	39.1667	28.8333	15.0556	12.3889	43.7778
	14433	24.9632	21.0882	3.46319	4.65069	1.33819	4.65069		4.40069	6.15069	25.2677								14317	99.9	95.0556	84.2778	73.1111	62.0556	39.7778	29.5556	13.6667	12.0556	45.7778
	14443	25.0831	22.8956	5.3331	3.9581	-1.2919	2.6456		3.3331	4.1456	26.2033								14326	102.9	97.3889	86.8889	74.1667	62.1111	40.2778	30.7778	17.2222	12.6111	45.0556
	14452	24.2655	24.0155	4.57801	6.32801	-0.67199	5.82801		1.89051	4.76551	26.35								14335	100.6	94.9444	84.1111	71.5	58.5556	38.3889	28.2222	14.3333	10	42.3889
	14461	25.9479	23.1354	3.07292	4.63542	0.260422	5.26042		2.69792	4.88542	26.7395								14344	97	95.2222	85.9444	74.5	62.4444	41.5	30.8333	16.7778	13.5	46.5
	14471	25.7553	24.0053	3.06783	6.00533	-1.86967	5.63033		4.94283	6.69283	27.0683								14353	101.4	96.2222	86	76.1667	62.7222	41.8889	31.5	17.5	13.2778	46.4444
	14480	26.6877	22.7502	2.81275	4.87525	-1.99975	3.75025		2.18775	2.81275	26.9116								14363	98.4	97.0556	83.9444	73.4444	60.7778	38.7778	29.5556	17.0556	11.2778	44
	14489	24.6202	22.1202	0.807658	4.30766	1.30766	4.30766		3.49516	3.24516	25.6021								14372	98.1	95	86.7222	73.8889	61.6667	40.6667	30.7778	16.0556	11.4444	44.9444
	14498	24.4901	23.1151	2.05257	5.55257	0.0525697	6.05257		4.05257	2.67757	26.0219								14381	100.4	94.0556	85.2222	72.8333	61.3889	39.2778	30.6667	15.7778	10.5556	43.5556
	14508	25.6725	23.36	4.60998	4.29748	0.672482	4.54748		3.85998	4.04748	26.7148								14390	97.7	96.9444	87	76.2222	61.8889	40.3889	30.6111	17.9444	12.1667	45.5556
	14517	26.6674	23.4799	3.04239	4.16739	0.292394	3.22989		3.35489	2.91739	27.256								14400	100.5	94.5556	85.0556	75.1111	61.5556	39.3333	29.8333	15.5	10.5	44.3333
	14526	26.8498	22.5998	2.53731	3.53731	-0.400194	3.72481		4.78731	2.09981	26.9173								14409	99	96.3889	83.9444	72.6111	61.2222	38.8333	29.5556	15.2222	11.2778	44.6111
	14536	25.0947	22.6572	4.40722	4.71972	0.282218	3.40722		3.78222	4.53222	26.0932								14418	99.2	95.8333	86.1111	74.5	61.3889	39.7778	30.6667	16.7778	12.9444	45.6111
	14545	25.0271	25.4021	4.08963	4.90213	1.90213	3.90213		5.65213	4.27713	27.3928								14427	100.5	96.0556	83.7778	74.7778	60.7222	40.4444	28.7222	16.4444	11.4444	43.4444
	14554	25.5845	23.147	3.89704	4.95954	-0.165458	5.20954		4.33454	3.02204	26.5687								14436	100.7	95.7778	85.0556	73	59.1667	39.7222	29.6111	16.1667	11.8333	44.0556
	14563	26.3295	22.2045	3.89195	5.76695	-1.35805	5.01695		4.07945	5.76695	26.4728								14446	99.2	95.5556	85.0556	72.8333	61.2778	39.6667	30.2222	14.8889	12.7222	44.2222
	14573	26.3869	22.3869	2.32437	4.63687	1.13687	4.51187		4.82437	3.26187	26.5892								14455	100.6	97.4444	86.2778	74.7778	62.6111	41.3333	30.6667	16.0556	10.7778	45.3333
	14582	25.0068	23.1943	4.00678	4.81928	0.444278	4.88178		4.75678	4.88178	26.3112								14464	96.8	95.7222	85.5556	74.3333	61.2222	40.5	30.7222	17.7222	12.5556	44.8333
	14591	27.7517	23.8767	2.25169	4.00169	-0.37331	4.75169		4.25169	4.56419	27.9749								14473	101.1	95.2778	85.1667	73.3889	60.3333	39.5	29.7778	15.7222	10.0556	44.1667
	14601	26.2466	22.6841	2.0591	4.8716	-1.6284	4.9341		5.0591	4.8716	26.6654								14482	99	97.6667	86.2778	74.7222	62.6111	40.7778	31.5	17.7222	12.6667	45.5556
	14610	27.304	22.054	2.67901	4.55401	0.241514	4.99151		3.55401	9.67901	26.8728								14492	102.7	96.3333	85.3333	72.7778	60.5556	39.8333	30.5	15.8333	11.7778	44.2778
	14619	25.7989	22.8614	4.73643	6.98643	0.486426	3.79893		4.92393	5.61143	26.5342								14501	98.3	96.5556	84.0556	74.3889	63.2222	41.2222	30.3889	17.6111	12.0556	44.8333
	14628	24.9813	23.3563	3.10634	5.41884	1.48134	4.73134		5.29384	3.04384	26.3775								14510	99.5	97.7778	87.2778	74.5	61.8889	41.1667	31.0556	17.4444	12.5556	46.7778
	14638	26.2262	21.9762	2.60125	4.47625	1.22625	5.35125		3.72625	2.97625	26.3119								14519	99.9	95.7778	86.0556	73.1667	61.2778	39.2778	29.8333	15.9444	12.3333	44.7778
	14647	25.2837	23.4712	2.97116	5.40866	-0.466338	4.97116		3.15866	5.78366	26.58								14528	99.9	92.7222	82.4444	69.6667	59.6111	37.8889	27.6111	14.2222	9.22222	43.4444
	14656	25.3411	21.9661	3.46607	4.59107	-0.658926	4.40357		4.15357	2.27857	25.8773								14538	97.7	95.4444	84	73.9444	62.3889	41.1111	31.1667	17.4444	12.9444	45.4444
	14666	25.1485	23.836	4.96099	4.14849	-0.976514	4.96099		5.52349	3.08599	26.6915								14547	98.4	94.7222	84.2778	74.0556	60.7778	38.7222	28.8889	14.5	10.6111	43.2222
	14675	24.5809	21.5809	4.2059	4.7059	1.6434	4.3309		4.0809	6.6434	25.3213								14556	99.8	96.1667	86	73.6111	60.8889	39.6111	29.2222	17.3889	11.2222	43.6111
	14684	24.7008	23.5133	4.38831	5.38831	0.13831	6.51331		4.82581	7.26331	26.3175								14565	100.8	95.7778	84.5	74.1111	61.6111	38.6111	28.7222	16.2778	9.94444	43.2778
	14693	25.8832	23.0082	4.63322	4.44572	0.758222	7.19572		4.82072	4.44572	26.6463								14574	99.4	95.3889	84	72.1667	59.4444	39.0556	28.3333	14.4444	10.8333	43.5556
	14703	23.8156	22.5656	2.62813	4.06563	0.503134	3.44063		4.31563	3.56563	25.4278								14584	100.1	96.7222	85.2222	73.5556	60.6111	40.0556	29.8333	17.7778	12.3889	45.3889
	14712	24.3105	22.8105	3.18555	5.12305	-0.689454	5.31055		4.99805	4.93555	25.7869								14593	99.1	95.1667	85.4444	72.4444	61.1667	38.2778	30.2222	16	10.6111	44.0556
	14721	24.6805	23.743	3.86796	4.11796	-1.31954	5.24296		3.49296	6.61796	26.4191								14602	99.8	95.7778	85.1667	73	61.3333	39.8889	29.7778	15.8889	11.8889	44.8889
	14730	24.9879	22.0504	2.30037	4.42537	-1.44963	5.55037		4.98787	4.73787	25.7467								14611	96.7	95	85.0556	74.7778	60.6667	40.5556	28.9444	17.1111	11.7222	44.4444
	14740	26.3578	22.8578	2.73278	3.85778	-0.0797179	4.73278		4.92028	7.23278	26.8037								14620	98.1	93.6111	82.4444	71.3889	57.5	38.8889	28.2778	14.6111	10.3333	43.3889
	14749	24.8527	21.6027	3.22769	4.10269	-0.647306	4.72769		4.29019	7.41519	25.4638								14630	99.4	95.8889	86.1111	74	61.7778	40.8889	31.2222	17.6667	11.9444	45.1111
	14758	25.0351	23.0976	2.47261	4.34761	-0.0898939	5.72261		2.59761	8.53511	26.278								14639	102	96.1667	85.6111	75.5	61.5556	41.5556	31.6111	17.4444	12.1111	44.5
	14768	24.53	22.8425	1.65502	3.78002	0.342518	6.46752		2.96752	4.84252	25.909								14648	101.4	95.6111	86.4444	74.6111	61.5	41.3889	30.1667	16.5556	13.1667	43.7222
	14777	23.5874	20.9624	3.64993	5.33743	1.27493	5.39993		4.46243	5.64993	24.5388								14657	100.4	93.0556	83.0556	72.3889	59.1667	39.8333	29.6667	15.3333	10.8889	42.1111
	14786	24.9573	23.3323	3.20734	4.39484	-0.230158	3.76984		3.83234	5.08234	26.3542								14667	99.6	96	85.9444	75.4444	60.5	41.5	30.7778	18.2778	12.5556	45.1111
	14795	26.0148	22.7023	2.51475	3.57725	-0.735246	4.70225		4.07725	5.13975	26.5617								14676	98.1	97.2222	84.4444	74.6111	62.8333	40.7222	30.9444	16.6667	13.2778	43.9444
	14805	25.2597	21.8222	4.57217	5.19717	-0.802834	4.07217		4.44717	5.07217	25.7679								14685	99.7	95.7222	83.4444	73.5	60.9444	39	28.5556	16.2778	11.4444	42.3333
	14814	25.2546	21.4421	3.06708	5.00458	0.942078	3.69208		3.31708	5.44208	25.5809								14694	101.1	93.7222	82.5556	72.1111	60.1111	38.8333	28.8333	14.2222	9.16667	42.6667
	14823	25.1245	22.7495	2.43699	3.87449	0.0619902	4.87449		4.56199	7.68699	26.1524								14703	99.7	96.7222	84.3333	73.3333	61.0556	40.7222	30.1667	16.1667	11.6667	45.3889
	14833	25.1819	22.1819	2.8069	4.7444	0.369402	3.9944		6.4319	4.4944	25.9048								14713	102	97.0556	86.8889	75.5	62.8889	41.6667	30.9444	17.2778	14.9444	46.1111
	14842	24.5518	22.1768	2.86431	3.73931	0.364314	4.67681		4.11431	4.11431	25.5964								14722	98	96.1111	84.3333	71.7222	60.6111	38.4444	30.0556	15.0556	9.5	43.3333
	14851	24.4842	23.4217	3.42173	4.85923	-1.14077	4.67173		4.98423	5.29673	26.1679								14731	99.1	95.7778	85.4444	73.6667	60.2222	40.3333	30.4444	16.9444	12.2778	44.3333
	14860	25.7916	22.3541	3.22914	4.41664	1.16664	4.72914		5.29164	4.10414	26.2844								14740	100	97	85.8889	73.6111	61.2778	39.4444	30.1667	18.1667	13.6111	44.2778
	14870	23.5366	21.4741	3.16155	4.16155	0.16155	4.91155		5.09905	2.28655	24.7624								14749	98.4	95.3889	86.8889	73	61.6111	39.3333	30.8333	17.5	11.3333	44.6667
	14879	25.469	21.344	3.46896	4.09396	-1.09354	3.53146		6.09396	3.34396	25.6373								14759	100.3	95.7778	83.7222	72.4444	60.0556	39.3333	29.7778	15.2778	11.4444	44.4444
	14888	24.4014	22.9639	3.27637	5.02637	0.0888744	5.58887		5.27637	4.21387	25.9055								14768	102.8	95.2778	85.0556	73.7778	60.5	39.2222	30.8889	15.5	13	43.7778
	14898	24.5838	22.3338	3.20879	4.58379	-0.353714	4.52129		6.20879	3.52129	25.6881								14777	99.5	95.1111	84.0556	74.0556	61.4444	40.2222	30.1667	16	12.3333	43.3333
	14907	24.2662	21.6412	3.7037	4.5787	0.0786984	5.3912		4.7662	2.7662	25.1978								14786	101.2	97.4444	87.0556	74.3889	61.3333	41.4444	30.9444	17.2778	13.5556	45.2778
	14916	25.1986	21.1361	2.13611	3.63611	-0.23889	5.32361		3.88611	2.13611	25.4052								14795	100.9	94.6667	84.8889	72.8333	60.5556	39	30.8333	15.7778	12.9444	42.6111
	14925	24.256	21.5685	3.44352	5.00602	0.506022	4.00602		4.31852	3.06852	25.1575								14805	97.4	94	84.8889	70.5556	58.8889	38.7222	29.7222	15.1111	10.7222	40.2222
	14935	24.3759	22.1259	1.87593	4.56343	0.625934	4.87593		3.18843	5.56343	25.4863								14814	97.9	94	84.5556	71.5	58.7222	38.5	28.6667	15.0556	9.55556	42.2778
	14944	25.1833	22.8708	2.68335	3.87085	-0.129154	5.18335		3.55835	4.12085	26.2399								14823	100.7	94.8889	84.4444	72.4444	59.7778	41.2222	29.4444	16.7222	12.1667	43.2778
	14953	24.1158	21.7408	2.11576	3.36576	-1.00924	5.17826		5.42826	1.99076	25.1731								14832	98.9	97.5	86.5	75.3333	61.6111	40.5556	30.3889	17.4444	13.2778	45.6111
	14963	23.9232	21.1107	1.92317	3.67317	-0.201829	6.42317		5.17317	2.36067	24.7737								14841	101.9	94.5	84.7778	72.6111	60.6111	38.5556	30.1667	16.3333	10.2778	43.3889
	14972	23.5431	21.4806	3.79308	5.10558	0.730583	4.60558		4.23058	2.73058	24.7688								14851	99.1	97.3333	87.2222	76.2222	61.3333	40.7778	32.2778	17	12.7222	44.5
	14981	24.788	20.038	4.72549	4.35049	0.162995	4.47549		4.97549	4.47549	24.6728								14860	97.3	96.7222	84.1111	74.3333	61.3333	41.3333	30.1667	17.2778	12.6667	44.8889
	14990	24.4704	22.4079	3.59541	5.03291	-0.0920934	4.47041		5.15791	3.53291	25.6691								14869	100.1	92.6667	81.5	70.3333	57.3333	37.5	27.6667	13.6667	9.61111	40.7222
	15000	25.9028	22.2778	1.27782	6.34032	0.402819	4.71532		4.21532	6.34032	26.3013								14878	96.5	94.7222	84.1667	73.5556	60.7222	39.9444	29.8889	16	11.3889	43.7778
	15009	24.3352	21.5227	3.08523	5.33523	-0.414769	2.96023		4.27273	2.96023	25.1738								14887	103	96.2778	85.2778	74	59.5556	39.1667	29.7778	17.3333	11.6667	43.7222
	15018	24.6426	21.6426	4.01764	3.51764	0.142643	3.89264		4.14264	3.26764	25.3812								14897	99	96	85.2778	74.5	61.2778	39.6111	31.0556	16.7222	11.1111	44
	15028	24.3876	21.8876	1.70005	5.57505	-0.612445	4.88755		4.38755	2.38755	25.3763								14906	101.7	94.6667	84.9444	72.6111	60.5	39.3333	29.7778	16.3889	11.1111	43.6667
	15037	23.945	21.3825	2.50747	3.75747	0.319967	3.44497		4.94497	4.56997	24.9162								14915	96.6	95.1111	83.7778	70.6111	58.8889	39.0556	28	14.4444	9.66667	41.3333
	15046	24.1274	21.8774	3.25238	4.12738	0.377379	4.37738		4.50238	0.502379	25.245								14924	99.7	95.6111	84.8889	72.8889	59.8889	40.2778	29.8889	17.2222	12.2222	43.5
	15055	22.9348	20.8723	3.43479	3.80979	-0.815209	3.99729		4.37229	2.12229	24.1782								14933	101	93.8889	83.6667	72.2778	60.0556	38.2222	29.6667	16.1111	11.4444	42.5
	15065	24.7422	21.8672	2.4297	5.6797	-1.4453	4.7422		5.8047	4.0547	25.5385								14943	100.2	95.6111	84.2778	72.5	60.5556	39	30.7778	16.8333	10.9444	42.6111
	15074	23.6746	22.0496	2.48711	5.29961	-1.26289	5.73711		4.11211	8.23711	25.1088								14952	98.7	94.3889	84	72.2222	59.6667	39.0556	29	15.4444	11.2222	42.6667
	15083	24.357	22.2945	2.91953	4.04453	-0.330473	6.10703		3.98203	7.98203	25.559								14961	98.6	94.1667	85.0556	73.5	59.8333	40.6667	29.1111	16.2778	10.8889	42.6667
	15092	25.2894	22.2894	2.72694	5.16444	0.226939	5.66444		3.97694	7.03944	26.0092								14970	99.6	97.2222	85.1667	73.5556	60.3333	41.3333	30.6667	17.8889	12.8333	43.7778
	15102	25.5344	23.0969	2.53435	4.47185	-0.965649	4.22185		4.22185	4.03435	26.52								14980	100.3	95.8889	85.7778	72.7222	58.8333	38.6111	29.5	15.8333	12.2222	43
	15111	24.4043	21.2793	2.65426	4.46676	0.529263	3.96676		5.52926	4.65426	25.0891								14989	98.9	94.8333	84.2778	72.1111	61.3889	40.0556	30.1667	16.7778	12	42.6111
	15120	23.6492	21.8992	2.02417	3.46167	1.21167	4.39917		4.52417	3.96167	25.0235								14998	98.8	93.7778	85.1111	73.8333	60.7222	39.6111	29.6667	16	11.6667	42.4444
	15130	25.1441	23.2066	3.33159	4.20659	0.394087	5.64409		5.33159	4.01909	26.3838								15007	100.1	96.2778	82.5	73.8333	60.6111	40.2778	28.9444	16.1111	11.2778	42.2222
	15139	23.889	20.8265	1.889	4.264	-0.986001	5.2015		5.0765	3.389	24.6192								15016	97.3	94.3889	83.4444	73.5556	61	41.3333	29.5	16.1111	11.7778	43.5
	15148	24.0714	22.8839	3.19641	4.32141	0.321411	5.07141		5.13391	3.13391	25.7065								15026	98.8	96.0556	83.3333	73.3889	59.4444	39.3889	30.1111	16.8333	12.3889	42.5556
	15157	22.9413	21.4413	2.19132	4.69132	-0.871177	4.56632		4.25382	1.06632	24.4576								15035	97.7	97.5	85.7778	74.2778	62.7778	40.8333	32.2222	18.1667	13.0556	43.5
	15167	24.4987	20.7487	3.62373	4.49873	-1.12627	6.43623		4.93623	2.18623	24.8774								15044	96.6	96.1111	84.8889	74.3889	61.7778	40.0556	30.1111	17.2222	12.6111	43.5
	15176	23.6811	21.7436	3.86865	5.80615	0.181147	2.43115		3.24365	3.05615	24.9635								15053	100.8	96.0556	84.6111	72.2222	59.5556	39.8889	29.5	15.6111	10.6111	42.5
	15185	23.4261	20.5511	3.17606	4.55106	0.0510589	3.48856		4.98856	3.86356	24.2607								15062	101.1	95.8889	83.6667	73	60.5556	39.6667	29.6667	16.2222	11.3889	41.5556
	15195	21.7335	23.921	2.48347	3.79597	0.858471	5.85847		3.85847	5.23347	25.075								15072	98.7	94.8333	82.8333	70.5556	60.2222	39.4444	30.6111	16.1111	10.9444	42.3889
	15204	25.1034	20.1659	2.91588	2.79088	-0.646617	3.79088		4.41588	5.47838	24.888								15081	98.1	94.7222	83.5556	72.1111	59.3889	40.0556	29.5	15.3889	11.4444	42.6667
	15213	24.0983	21.0983	1.16079	4.22329	-0.214205	4.78579		3.09829	3.72329	24.8527								15090	102.5	95.3889	86.3889	73.0556	60.1111	40.2222	29.1111	16.8333	11.5556	42.5
	15222	23.7807	22.4682	1.84321	3.40571	-0.594293	4.15571		4.78071	4.53071	25.3636								15099	97.6	96.7222	84.8889	74.3889	60.7778	41.3333	31	17.7222	12.5	43.3333
	15232	23.1506	20.8381	3.21312	5.08812	-0.411881	4.46312		5.02562	5.46312	24.2664								15108	99	95.0556	83.1111	70.8333	59.1111	39.0556	29.9444	16.8889	12.0556	42
	15241	23.833	20.0205	1.33303	5.08303	-0.104469	3.33303		3.27053	4.02053	24.2008								15118	98.8	95	84.2222	72.1667	60.2778	39.3889	29.8333	15.8889	11.8333	42.2222
	15250	22.7029	20.5154	2.76544	4.39044	-1.10956	4.32794		5.57794	6.01544	23.8924								15127	100.7	96.9444	85.3889	71.8333	59.1111	39.2778	29.4444	15.7222	12	41.6111
	15260	24.3854	21.3854	2.69786	5.51036	0.322855	3.76036		3.76036	3.57286	25.1314								15136	103.3	95.0556	84.7778	73.1111	60.1667	40.2222	29.8333	16.5556	10.9444	43.3333
	15269	23.5053	21.6303	0.505267	5.19277	0.942767	4.81777		3.00527	2.75527	24.8231								15145	100.1	96.5	85.3333	74.2778	61.4444	40.2778	29.9444	17.4444	12.7222	44.5
	15278	24.4377	19.8127	3.56268	4.18768	0.0626791	5.31268		4.12518	6.56268	24.3934								15154	99.8	96.2778	85.7222	73.2222	60.7222	40.8333	29.5	16.9444	11.3889	42.2778
	15287	23.4951	21.7451	2.12009	2.80759	0.682591	5.05759		4.93259	2.99509	24.8739								15164	100.7	97.7222	86.3889	74.0556	60.6111	40.3889	31.2222	16.5	13.2222	42.6111
	15297	25.6775	21.4275	2.24	3.8025	1.365	5.115		3.49	5.3025	25.7791								15173	99	96.6667	85.3889	73.3889	59.8889	40.1111	30.8889	17.5556	12.0556	42.7222
	15306	24.0474	19.7349	2.48492	4.60992	-0.765085	4.35992		5.73492	5.73492	24.1662								15182	99.5	94.7778	83.3333	72.4444	59.6667	38.0556	29.3889	15.0556	11.9444	42.6667
	15315	24.3548	22.0423	2.54233	4.35483	-0.145173	4.72983		5.35483	4.29233	25.4355								15191	97.9	95.5	84.7778	72.5556	60.0556	38.5556	29.5	16.5	11.1667	42.1111
	15325	23.7247	23.1622	4.34974	4.16224	-0.462761	3.53724		5.41224	4.47474	25.6733								15200	96.6	95.4444	85.1111	73.1667	60.5	40.3889	30.8889	18.1111	13.0556	42.9444
	15334	23.4072	20.3447	3.03215	4.71965	-0.530349	3.28215		4.40715	3.40715	24.1514								15210	99.8	97.0556	85.0556	72.7222	60.1111	40.9444	30.8889	17.7222	13.2222	43.5
	15343	23.7146	20.9646	4.15206	3.71456	-1.41044	4.40206		3.83956	2.15206	24.6015								15219	99.1	95.3889	84.6667	74.0556	60.9444	41.4444	31.5	16.5556	12.3889	43.5556
	15352	23.272	20.522	1.52198	3.77198	-0.103025	1.27198		4.27198	4.45948	24.1718								15228	97.9	93.5	83.1111	70.6111	59.5556	37.8889	28.9444	14.9444	10.8889	41.9444
	15362	24.8919	20.4544	4.14189	3.70439	-0.733113	4.07939		5.82939	2.89189	24.9254								15237	98.3	95.9444	86.7222	72.7222	61.8889	39.1111	30.3889	17.8889	12.1667	44.0556
	15371	23.3868	22.4493	4.0743	4.3243	-1.1132	3.8868		4.8868	2.8868	25.1632								15247	98.6	96.9444	83.8889	71.2778	60.5	40.7778	30.3333	16.3333	12.3333	41.7778
	15380	23.0067	18.5692	2.38171	5.81921	-0.493289	3.94421		5.50671	2.75671	23.0951								15256	94.5	98.1667	86.4444	74.2778	61.1111	40.3333	30.4444	17.9444	13.1111	42.7778
	15390	22.6891	19.6266	2.50162	5.56412	0.00162326	4.75162		3.25162	3.81412	23.4542								15265	98.3	95.1667	85	73.2222	60.2778	40.2778	30.2222	15.5	11.6667	41.9444
	15399	23.434	22.059	0.621535	4.62154	0.184035	4.87154		4.55904	4.49654	24.9966								15274	97.7	95.2778	86	72.6667	59.5556	40.2778	30	16.2778	11.5556	42.1667
	15408	23.2414	21.4289	3.86645	4.11645	-0.133553	3.74145		3.86645	6.05395	24.5973								15283	96.6	95.6111	84.5	71.5556	58.9444	38.9444	29.7222	15.1111	11.6111	41.5
	15417	25.2989	22.1114	1.11136	4.29886	0.548859	3.48636		3.48636	4.67386	25.9273								15293	97.8	94.1667	82.8889	72.1111	59.2222	36.9444	28.6111	15.1667	9.94444	41.1111
	15427	22.7313	20.1063	2.35627	3.66877	-0.956229	5.16877		5.29377	2.10627	23.7075								15302	98.1	93.4444	83.1667	71.1667	59.5556	39.5556	28.7222	15.7778	12.0556	41.6667
	15436	23.4137	20.6637	2.53868	4.53868	-0.0863167	4.35118		5.28868	6.72618	24.3094								15311	100.1	94.7778	84.6111	73.8889	59.8333	39	28.9444	17.5	11.2778	43.0556
	15445	22.0336	19.6586	2.3461	4.2211	-0.403905	3.4711		5.9086	3.9086	23.1515								15320	101.7	97	84.8889	74.6111	60.6111	40.4444	31.8333	17.6111	12.5556	43.1111
	15455	22.716	21.1535	3.96601	4.46601	-0.846493	4.71601		4.77851	6.02851	24.2085								15329	100.9	95.1111	84.8889	72.8333	60.2778	40.6111	30.6111	16.4444	11.8333	42
	15464	22.5859	20.5234	3.21092	2.77342	0.335919	4.33592		4.39842	7.27342	23.8395								15339	99.9	95.0556	84.9444	74.1111	59.3889	40.8333	29.6667	17	11.7778	42.5
	15473	24.1433	21.3933	1.76833	5.39333	-1.04417	4.58083		4.08083	5.76833	25.0178								15348	100.5	96.5	85.6111	73.1667	59.3889	38.9444	29.5	15.8889	12.0556	42.1111
	15482	23.7632	20.3257	2.13824	3.76324	-0.674257	3.38824		3.76324	4.13824	24.315								15357	97.4	96.9444	84.6667	72.0556	60.3333	40.0556	30.3333	16.3889	12.2222	41.4444
	15492	22.4457	20.0082	2.57066	4.57066	-1.61684	4.94566		5.44566	5.57066	23.5213								15366	99.8	95.6111	85.1111	74.2222	60	39.5	30.7778	18.2222	11.2778	42.0556
	15501	23.2531	20.8781	2.87807	3.75307	-0.121933	5.87807		4.62807	4.56557	24.3355								15375	101.1	94.2222	83.8889	71.8333	60.2222	38.7778	29	15.7222	11.0556	41.8889
	15510	22.873	19.248	1.68548	4.37298	-0.189521	6.18548		4.31048	4.56048	23.3597								15385	98	96.0556	84.1667	72.8333	60.1111	40.2778	30.6111	16.8889	13	42.1111
	15520	22.6179	19.6179	1.55539	3.36789	-1.19461	6.49289		4.30539	3.24289	23.4154								15394	99.1	96.5556	85.5	72.5556	61.5	38.9444	30.2778	17.5556	12	42.6667
	15529	21.6128	19.8003	1.7378	3.2378	0.425304	4.5503		5.3628	3.4878	23.0161								15403	97.8	96.3889	82.6667	71.5	59.1667	39.2778	28.5	15.3333	11.1667	42.5
	15538	22.0452	20.9202	3.17022	4.73272	-0.517284	4.54522		3.35772	3.04522	23.7696								15412	99	96.4444	85.1111	74.4444	58.7778	38.6111	30.8889	16.2778	11.0556	43
	15547	23.2901	20.0401	3.10263	4.72763	-0.209872	3.60263		4.72763	3.10263	23.9467								15421	99.8	93.1111	83.2222	71.7222	59.3889	39.3889	29.1111	15.7778	11.2222	41.2778
	15557	21.16	20.035	1.53504	4.84754	-1.15246	4.47254		4.22254	3.03504	22.9102								15431	99.4	95.6667	85.3333	73.8889	59.6667	39.5	30.2222	17.0556	12.3889	42.7222
	15566	23.155	21.28	1.71745	3.90495	-1.15755	4.40495		2.84245	3.02995	24.483								15440	98.3	95.7778	84.2778	72.2222	59.3889	39	29.1667	16.3333	11.5556	41.7778
	15575	23.4624	20.8999	1.64986	4.71236	-0.100136	3.71236		3.89986	2.46236	24.4477								15449	99.2	95.2778	87.5	73.5	61.6667	40.1667	30.4444	17.8889	12.7778	42.2778
	15584	22.4573	20.1448	2.64478	4.83228	-0.230224	6.26978		4.33228	1.95728	23.5932								15458	98.4	95.8333	85.1667	71.6111	60.3333	40.0556	30.1667	16.9444	12.7222	41.5556
	15594	24.1397	21.7022	1.76469	4.07719	-0.110312	4.32719		3.26469	3.88969	25.166								15467	101.9	96.6667	85.5556	72.6111	60	40.6111	30.8333	16.2778	11.6667	41.8333
	15603	23.7596	18.7596	2.9471	3.3846	-0.6779	3.8221		3.4471	2.8221	23.553								15477	101.8	95	84.0556	70.8333	60	39.1111	30.8889	16.2778	12.1667	42.6111
	15612	23.692	19.567	3.25451	5.44201	-0.432988	4.56701		4.12951	3.19201	23.9121								15486	97.5	94.9444	83.2778	72	59.9444	39.3333	29	14.7778	12.3333	41.3889
	15622	23.6244	19.5619	3.62442	4.18692	0.499424	3.24942		5.12442	1.87442	23.8769								15495	98.1	97.2222	84.9444	72.8889	59.8333	40.8889	30.7222	17.6667	13	42.7778
	15631	23.2443	20.1818	2.05684	4.24434	1.80684	5.24434		4.24434	3.05684	23.9933								15504	98	95.3333	83.6667	72.6667	58.8889	40.6667	29.6111	15.3333	11.2778	41.7222
	15640	23.9267	19.9267	2.23925	3.98925	-0.698252	5.36425		2.98925	2.55175	24.2007								15514	100.3	94.7778	84.5	73.6667	59.2778	38.7222	30.2778	16.5556	12.8889	41.1667
	15649	21.7342	20.6092	2.42166	4.98416	0.17166	5.23416		4.17166	3.48416	23.4676								15523	101.5	96.6667	85.6111	73.2222	60.4444	39.1667	29.9444	17.3889	12.8889	41.9444
	15659	22.4166	21.5416	2.47907	4.22907	-1.02093	4.29157		3.47907	5.04157	24.2515								15532	100.1	95.3333	82.3889	71.6111	59.0556	38.4444	28.5556	15.7222	9.5	40.5
	15668	22.0365	21.224	1.97398	4.47398	-0.588516	4.47398		4.34898	3.28648	23.9128								15541	101.1	94.8889	84.7778	70.6667	58.2222	38.8333	28.4444	15.3889	10.6111	40.1667
	15677	23.2189	20.8439	5.4064	4.0314	-1.4061	4.7189		4.8439	1.0939	24.3023								15550	98.3	94.7778	85.7222	71.7222	60.0556	39.2222	29.0556	15.8333	11.8333	42.0556
	15687	21.5263	20.2763	3.40131	3.96381	-1.03619	3.33881		3.46381	3.21381	23.2052								15560	99.8	95.6667	84.4444	73.2222	60.5556	40.0556	29.5	16.2778	12.3333	41.0556
	15696	22.0837	19.3337	1.77122	3.39622	-0.47878	4.02122		2.70872	2.77122	23.0182								15569	98.4	95.7778	84.8333	73.3333	60.7778	40.7778	30.7778	17.1667	12.9444	42.7778
	15705	23.1411	20.4536	2.89113	3.64113	-0.733868	4.64113		2.64113	4.64113	24.0751								15578	99.8	95.8889	85.3333	73.5556	60.4444	39.1111	31.1667	16.9444	13.9444	43.1667
	15714	23.1985	21.136	2.26104	5.13604	0.511044	3.63604		4.38604	4.82354	24.4343								15587	99.5	94.7778	82.6111	70.2778	59.1111	37.6111	27.7222	15	11.3333	40.4444
	15724	23.881	22.0685	3.13096	3.06846	-1.30654	4.56846		4.88096	1.00596	25.2182								15596	101.4	96.6667	86.3889	73.6111	60.8333	41.4444	32.1667	17.8333	13.2778	42.7778
	15733	22.9384	20.5009	3.75087	4.18837	-1.68663	3.75087		3.75087	3.68837	23.9996								15606	101.4	95.7778	86.2222	73.5	61.1667	40.2778	30.6667	16.7222	12.9444	41
	15742	22.5583	20.4333	3.18328	4.37078	-0.44172	6.37078		3.43328	3.12078	23.7823								15615	98.7	94.3889	82.2778	71.8889	59.2222	39.4444	29.2222	14.6667	10.9444	41.4444
	15752	20.8657	20.6782	2.92819	3.55319	0.115692	2.92819		4.67819	3.11569	23.0796								15624	97.9	96.7778	85.9444	72.6111	61.5556	40	30.3333	17.7222	12.7778	41.9444
	15761	23.4231	19.5481	1.4231	3.7356	-0.0143961	5.1731		2.9856	4.8606	23.7724								15633	100.8	94.9444	85.1111	71.4444	60.3333	39.6111	30.2778	15.8889	11.9444	41.1111
	15770	20.8555	19.3555	1.85552	4.91802	-1.76948	4.29302		3.10552	3.04302	22.4325								15642	99	96.2222	83.8333	73.1667	60.8333	40	30.7778	16.6111	12.6667	41.8333
	15779	19.8504	19.7254	1.91293	4.78793	-0.962072	2.16293		3.35043	1.41293	22.1242								15652	102.2	93	83.7222	71.3333	59.3889	38.7222	28.5	18.4444	12.0556	40.8333
	15789	22.2828	19.3453	2.59534	3.90784	0.78284	5.09534		3.03284	5.40784	23.1205								15661	98.4	97.6111	86.1111	73.6667	62	41.5556	31.7778	17.7778	13.6667	42.7222
	15798	20.4028	19.4653	2.15275	4.34025	0.340252	4.34025		2.52775	2.21525	22.266								15670	98.7	97.2778	83.6667	71.5	61.1111	41.1111	31.2778	17.0556	12.6667	42.2778
	15807	21.5852	18.2102	1.33516	3.08516	-0.977336	4.58516		2.52266	5.33516	22.2307								15679	101.4	93.9444	83.8333	72.1111	59.2222	38	30	15.2778	11	40.5556
	15817	22.7676	19.3926	3.33008	3.70508	-0.044924	3.20508		3.45508	3.58008	23.3787								15688	99.8	93.5	86.4444	72.3889	60.1111	41.2222	30.6667	17.3889	11.8889	43.1111
	15826	23.7625	20.825	0.762488	5.26249	-1.42501	4.51249		4.01249	6.51249	24.557								15698	98.5	95.9444	86.3333	73.2222	60.2778	40.6111	30.8333	17.5556	13.2222	42.1667
	15835	21.1324	18.0699	2.5699	3.8199	-1.8051	4.6324		1.8199	5.0074	21.9429								15707	98.2	97.2222	85.0556	72.3889	59	40.8333	31.6667	17.2778	12.1111	42.8889
	15844	22.6898	19.5023	2.37731	3.37731	-0.872688	3.43981		1.87731	5.87731	23.3942								15716	99.1	95.6667	83.5556	70.7222	58.8333	38.3889	29.4444	14.4444	11.2222	40.8889
	15854	21.8097	18.9972	1.68472	3.24722	0.434724	5.74722		2.68472	7.37222	22.7218								15725	99.8	95.2778	84.7222	73.1111	59.7778	39.4444	30.2778	16.5556	11.9444	41.5556
	15863	22.3046	18.3046	1.55464	4.30464	-1.75786	3.74214		2.36714	3.05464	22.6259								15734	98.6	95.1111	86.0556	71.4444	60.3889	40.8889	31.3333	18.2222	13	42.8889
	15872	21.4245	20.2995	1.79955	3.73705	-0.0754519	4.54955		2.67455	1.48705	23.167								15744	100.3	94.6667	82.8889	71.6111	59.4444	39.2222	28.0556	15.2778	11.3333	41.2778
	15882	21.482	20.107	2.23196	2.79446	-0.89304	4.41946		2.66946	0.29446	23.1014								15753	98.8	95.8333	83.1667	72.3333	60	39.2222	29.4444	16.3333	11.7222	41.8889
	15891	20.4144	19.7269	1.35187	2.72687	-0.648128	5.03937		2.66437	2.16437	22.3987								15762	100.8	95.6667	84.1667	72.8889	59.6667	38.6667	29.3889	16.2778	12	42.2778
	15900	20.3468	18.4718	1.84678	3.90928	-1.77822	3.97178		1.53428	4.34678	21.7566								15771	97.2	95.4444	84.7778	72.8889	60.6111	40.5556	31.2778	16.9444	13.2222	41.6111
	15909	21.5292	19.9667	2.3417	4.7792	-0.470804	3.0917		2.5917	2.8417	23.0563								15780	99.3	95.3333	83	72.3333	59.7222	41.7778	31.6667	17.9444	12.1111	41.6667
	15919	22.2116	17.1491	2.14911	5.08661	-1.16339	3.77411		3.21161	3.02411	22.0198								15790	103.2	96.1667	85.7222	72.9444	60.8889	41.7778	31.9444	18.9444	13.6667	42.8333
	15928	23.4565	19.9565	2.14402	2.89402	-1.10598	3.45652		3.70652	2.51902	23.9869								15799	99.6	94.1111	82.1111	70.3333	59.6111	38	30.7222	16.3889	12	40.6111
	15937	21.2639	19.8889	2.51393	4.45143	-0.423568	5.01393		3.70143	1.07643	22.8897								15808	98.8	94.5	83.8889	71.9444	59.5	40.2222	30.1111	16.6111	12.3889	40.7222
	15946	20.6963	18.6338	1.00884	3.44634	0.196344	5.00884		2.57134	3.88384	22.0049								15817	100.1	95.5556	83.5556	71.4444	59.8333	39.1667	29.2222	15.2222	11.6667	39.8333
	15956	20.8163	20.1288	1.87876	3.31626	-1.62124	4.25376		2.81626	4.75376	22.7888								15827	101.3	94.8889	84.8889	71.8333	58.8333	39.7778	28.5	15.8333	11.0556	39.6111
	15965	20.9987	18.5612	1.43617	4.43617	-0.563832	4.62367		2.12367	2.74867	22.1164								15836	99.3	95.5	85.6111	72	59.7222	40.1667	29.9444	15	11.7778	40.1111
	15974	20.1186	17.9311	3.36858	2.86858	-0.56892	4.18108		3.24358	1.80608	21.3833								15845	100.7	94.1111	84.4444	72.1111	60.1667	40.2778	29.7222	17	12.7222	40.7222
	15984	20.801	19.6135	2.73849	4.11349	-1.38651	5.11349		2.48849	5.92599	22.5313								15854	99.4	97.2222	86.1667	73.3333	61.2778	41.0556	30.5	18	13.7778	42.2778
	15993	20.7334	20.7334	3.0459	3.7334	-0.141596	5.4209		2.8584	5.7334	23.0421								15863	99.5	94.0556	84.7778	71	58	37.7222	30.7222	14.3333	11.2778	40.1667
	16002	22.6658	18.8533	1.66582	4.29082	-0.334184	3.60332		3.66582	3.54082	23.0675								15873	99.6	94.2222	83.9444	71.1667	58.6667	39.8889	28.4444	15.0556	11.7222	40.6111
	16011	21.0357	19.0357	2.41073	3.41073	-1.58927	5.16073		3.53573	3.97323	22.3648								15882	97.7	96	84.6667	71.1667	59.1111	39.6667	28.7222	15.8333	12.2778	40.7778
	16021	21.4681	20.1556	1.03064	4.53064	-0.71936	5.65564		2.03064	6.28064	23.1183								15891	99.4	96.1667	86.3333	73.5556	59.5556	40.0556	30.6111	16.6667	12.5556	41.1111
	16030	22.4006	17.7131	1.52555	3.52555	0.0255524	3.21305		2.83805	5.71305	22.3852								15900	98.6	94.5	85.1667	71.2778	59.9444	40.1667	30.1111	16.6667	11.7222	42.2778
	16039	21.7705	19.583	1.89546	3.39546	-1.66704	4.27046		2.70796	7.08296	22.9871								15909	97.2	96.7778	84.9444	70.8889	58.8889	39.9444	29.8333	17.1667	12.6111	40.5556
	16049	21.8279	19.3279	1.32788	5.14038	-0.359624	3.32788		2.95288	6.76538	22.8911								15919	99.4	95.3889	84	73.1111	59.7222	41.1111	29.4444	16.7222	12.6111	40.5
	16058	21.2603	20.9478	1.69779	3.57279	-1.61471	4.76029		2.69779	1.51029	23.402								15928	100	96.2222	85.5556	74.1667	61.1111	41.9444	31.3889	17.7222	12.3889	41.1667
	16067	20.4427	18.5052	1.1927	5.5677	-0.8698	4.6302		2.2552	5.5677	21.8194								15937	100.6	94.4444	83.7222	71.2778	60.7778	38.7778	30.2222	17.7222	11.6111	40.2222
	16076	21.5626	18.5001	1.37511	3.87511	-0.687388	3.62511		1.87511	5.00011	22.3605								15946	96.6	94.8333	82.8889	70.8889	58.3889	38.8889	28.7222	17	11.0556	39.2778
	16086	21.87	18.12	1.62002	4.18252	-0.567476	3.62002		1.24502	3.18252	22.3253								15955	97.1	93	83.1111	70.2222	58.0556	38.7778	27.3333	15.8889	11.1667	39.1667
	16095	22.8024	18.8649	0.802437	3.67744	-1.57256	1.92744		2.42744	2.67744	23.1395								15965	99.9	96.0556	85.9444	73.2778	60.7778	40.5556	31.1667	17.6111	12.8333	40.6667
	16104	22.4223	17.6098	1.67235	4.92235	-0.202651	4.92235		1.42235	2.79735	22.3457								15974	98.7	94.8333	82.9444	72.2222	59.5	39.6111	29.6111	16.1667	12.2778	40.5556
	16114	21.2298	17.6048	2.47976	3.91726	-2.14524	5.10476		1.97976	3.60476	21.7643								15983	97.7	96.8333	84.0556	72.5556	60.3889	40.7222	30.6111	17.9444	13	41.1667
	16123	21.5372	18.7872	1.91217	4.09967	-0.275327	5.09967		2.72467	3.97467	22.4875								15992	95.6	95.6111	85.8889	72.7222	60.2222	40.6667	29.8333	16.6111	12.1111	41.6667
	16132	22.2196	19.2821	3.21958	2.84458	-0.717915	4.28208		1.65708	2.15708	23.0591								16001	98.4	95.6667	85.1667	74.1111	59.6667	40.5	30.6667	17.6667	11.8889	41.3333
	16141	20.5895	18.7145	2.277	3.652	-0.0980034	3.9645		2.8395	2.9645	21.9922								16011	98.5	94.5556	83.5	71.6667	60.2778	39.8889	31.5556	16.7222	12.8889	40.5556
	16151	21.5844	19.1469	3.20941	5.45941	-2.72809	5.33441		2.08441	3.70941	22.6851								16020	96.6	97.6667	84.8333	72.1667	59.6111	41.8333	31.0556	17.4444	12.7778	42
	16160	20.4543	18.0793	1.57932	5.20432	-1.60818	4.39182		2.07932	3.95432	21.6183								16029	99.4	95.7222	86.6111	72.1667	61.6111	40.3889	31.1111	18.1667	13.6667	42.5556
	16169	19.5742	17.2617	0.886733	4.63673	-1.17577	5.19923		4.19923	5.88673	20.7942								16038	100.8	95.2778	84.7222	72.6667	60.0556	39.5556	30.4444	16.7778	11.4444	40.8333
	16179	20.1316	19.4441	2.38164	2.88164	-1.61836	4.31914		1.50664	4.31914	22.1242								16047	100.1	95.0556	83.5	72.4444	59	40.0556	29.7778	17.1111	13.5	40.7778
	16188	20.8766	18.5016	3.12656	4.68906	-1.74844	4.43906		2.62656	4.93906	22.0282								16057	101.4	95.4444	83.7778	73.4444	60.2222	41.1111	31.1667	17.4444	12.7222	39.1111
	16197	21.1215	18.559	2.43397	3.55897	-0.816031	4.80897		2.05897	6.62147	22.175								16066	98.2	95.7222	84.6667	72.8333	60.2222	41.5	29.7222	17.0556	11.9444	40.0556
	16206	20.4914	19.3664	2.74138	4.24138	-0.633619	3.49138		1.92888	6.11638	22.261								16075	96.8	94.8889	83.6111	71.2222	59.2778	40.5556	29.4444	17	11.5	39.9444
	16216	21.4238	17.1113	1.86129	4.61129	-0.138707	3.48629		2.98629	8.67379	21.619								16084	97.5	93.1667	82.8889	72.7222	60.5556	40.2778	30.6111	17.1667	12.6111	40.0556
	16225	19.5437	17.9812	1.4187	4.3562	-2.0813	3.9187		2.6687	4.1687	21.1286								16094	99.7	96.6111	85.3333	72.3333	60.6667	41.6667	31.3889	18.0556	12.3333	41.3333
	16234	21.9761	17.4136	2.97612	4.91362	-0.836383	3.47612		2.60112	4.16362	22.0339								16103	101.1	95.8333	84.3333	72.5	59.9444	39.5	31.4444	17.6667	13.2222	41.5
	16243	20.721	17.096	1.97103	3.84603	-0.341471	2.78353		1.34603	1.84603	21.2704								16112	96.4	94.6111	84	72.0556	58.7778	39.4444	29.9444	16.5	10.2222	39.0556
	16253	20.8409	19.0284	3.27844	2.84094	-1.40906	2.15344		3.34094	5.02844	22.2667								16121	98.9	95.3333	83.5	71.8889	59.1667	40.3889	30.5	17.2222	12	39.7778
	16262	21.7734	18.5234	1.89835	3.71085	-0.851647	3.08585		2.08585	5.21085	22.4741								16130	100	94.2778	83.8333	71	58.7778	39.7778	30.0556	16.2778	12.1667	39
	16271	21.1433	18.7683	1.20576	2.76826	-1.16924	3.39326		2.70576	2.51826	22.2872								16140	98	96.3333	81.7778	72.6111	59.1667	39.6111	30.0556	15.9444	12.7222	40.2222
	16281	20.3257	18.2007	1.57568	4.01318	0.700677	3.13818		3.13818	3.95068	21.6147								16149	100.7	95.6111	83.8333	71.9444	59.7778	40.4444	30.5	16.7778	12.1111	39.5556
	16290	20.0081	17.8206	2.63309	3.25809	-1.49191	3.32059		2.75809	5.50809	21.2761								16158	99.9	97.5556	83.7778	72.2222	60.7778	39.8889	30.8333	18.6111	13.4444	42.5
	16299	20.003	16.4405	3.753	2.9405	-0.559499	4.753		2.753	4.003	20.6036								16167	100.8	96.5556	84.7778	71.7222	60.7222	40.2778	31.4444	17.7222	12.3889	41.0556
	16308	21.8729	17.8104	1.62291	3.68541	-1.56459	3.43541		3.62291	3.06041	22.1764								16176	99.6	94.4444	83.3333	70.3333	57.4444	38.1667	29.3889	15.6667	11.2222	39.0556
	16318	23.8678	16.4303	2.61782	2.80532	-0.132175	3.93032		2.80532	2.55532	22.4748								16186	102.1	96.2778	84	71.0556	58.1667	39.3333	29.5	16.8889	10.6111	39.6667
	16327	20.3002	18.1127	3.05024	4.67524	0.175237	3.92524		2.61274	3.05024	21.5597								16195	101.6	95.4444	83.5	72.7778	60.1111	40.2778	30.1667	17.3889	11.9444	41.2222
	16336	19.7326	18.8576	1.42015	4.10765	-1.64235	2.85765		1.48265	4.48265	21.6458								16204	99.9	95.5556	84.3333	73	59.6111	39.9444	30.9444	17.8333	11.3889	41.3889
	16346	19.2901	18.0401	2.16506	3.16506	-0.022439	3.54006		2.35256	4.47756	21.034								16213	99.3	95.9444	83.5556	71.7778	58.8333	39.9444	30.0556	16.7778	12.4444	40.2778
	16355	20.9725	19.16	3.65997	2.47247	-0.090027	4.84747		3.65997	6.09747	22.3944								16222	97.7	95.7778	84.2778	72.1111	58.8333	41.4444	29.8333	15.8333	12.2778	40.5
	16364	21.8424	17.1549	-0.407615	3.59238	-2.65762	2.34238		2.40488	4.09238	21.8433								16232	96.2	96.1667	83.5556	71.4444	60.4444	41.5556	31.8333	15.5556	12.1667	41.3889
	16373	22.6498	17.8998	1.3373	5.0248	-0.412703	3.9623		1.7123	6.6498	22.5969								16241	96.9	93.7222	83.4444	70.5556	59.0556	39.1111	29.3889	16.0556	11.8889	39.7778
	16383	19.9572	19.7072	0.957209	3.76971	0.082209	3.76971		1.45721	6.08221	22.1672								16250	101.4	96.5556	84.8333	72.3333	60.2222	39.7222	30.8889	16.8333	12.8889	40.2222
	16392	21.1396	18.9521	0.577121	3.88962	-1.04788	4.51462		0.327121	4.82712	22.3746								16259	101.8	95	83.2778	71.5556	59.1667	39.8333	29.3333	16	11.3889	39.5556
	16401	19.3845	17.947	2.50953	4.25953	-0.990467	4.57203		2.88453	7.94703	21.0347								16268	100.5	95.8333	83.3333	70.6667	59.1111	40.0556	29.3889	16	14.2778	39.4444
	16411	20.8169	19.3794	1.00445	2.56695	-0.308055	5.75445		1.94195	3.12945	22.4254								16278	102.2	95.9444	82.4444	72.6667	58.7778	40.4444	30.8889	16.8889	11.8889	41.7778
	16420	19.9369	17.1869	2.18686	3.74936	-2.87564	4.12436		3.37436	2.31186	20.9338								16287	100	95.4444	85.6667	72	59.1111	40.1111	30.5	18.0556	13.2778	39.3889
	16429	20.5568	19.4943	1.05677	3.49427	-0.755731	3.61927		1.99427	1.99427	22.3549								16296	101.1	92.3889	81.6667	70.5556	59.2222	38.8333	29.2222	16	10.6667	38.7778
	16438	21.2392	18.6142	2.36418	4.80168	-2.51082	3.55168		1.42668	1.61418	22.2589								16305	95.9	96.7778	84.9444	74.1111	60.3333	39.5	30.3333	16.8333	12.8333	41.3333
	16448	21.2341	18.0466	2.48409	4.35909	0.359093	3.73409		2.42159	2.48409	21.9809								16314	100.5	94.8889	82.1111	70.1111	57.4444	38	29.6111	15	11.1667	38.8889
	16457	20.6665	17.854	2.54151	3.79151	-1.77099	3.54151		2.79151	4.66651	21.6119								16324	97.1	95.3889	83.4444	71.2778	59.8333	39	29.7778	17.2222	11.0556	39.2222
	16466	20.8489	17.7239	1.97392	4.84892	-0.338583	5.22392		3.09892	3.78642	21.6373								16333	96.8	95.7222	81.2222	70.8333	59.7778	38.5556	30.1667	16.2222	11.1667	38.9444
	16476	20.4063	18.3438	1.34383	5.21883	-0.718671	3.21883		1.90633	5.53133	21.7234								16342	99	93.5556	80.8333	71.1111	57.7222	38.2222	28.5556	16.2778	10.9444	39.0556
	16485	20.8387	20.5262	1.83874	5.96374	-1.47376	3.65124		0.901241	5.40124	22.9927								16351	97.9	96.5	83.4444	72.6667	59.8333	40.0556	30.6111	17.5	13.0556	40.5556
	16494	19.9587	19.2087	1.70865	4.14615	-1.72885	3.89615		2.39615	2.14615	21.9259								16361	98.8	95.5	84.1667	72.4444	60.3889	39.4444	29.9444	17.8333	13.3889	40.1111
	16503	20.4536	18.6411	1.51607	3.57857	-1.23393	4.45357		2.01607	7.57857	21.8906								16370	96.4	95.1111	84	71.4444	61.5556	41.0556	31.5	17	12.6111	40.5
	16513	20.1985	16.9485	0.573477	3.19848	-1.67652	3.38598		1.44848	3.13598	20.9451								16379	100.2	95.5556	82.9444	70.2222	59.8333	38	30.5556	16.3333	11.7778	39.0556
	16522	20.3184	17.5684	1.94339	3.06839	-1.74411	2.31839		3.44339	5.19339	21.3043								16388	97.9	95.8889	83.2778	72.0556	60.0556	40.2778	29.8333	17.3333	12.5	39.8333
	16531	20.6883	18.8133	2.8133	2.9383	-1.4367	4.1258		2.5008	6.6258	22.0882								16397	101.4	96.1111	84.3889	73.0556	59.3889	40.3333	32.0556	16.5	12.6667	40.4444
	16541	19.8082	19.1832	3.05821	4.99571	0.370713	3.49571		3.18321	5.43321	21.8405								16407	100.8	96.1667	82.9444	70.9444	58.8889	39.2778	30.4444	16.9444	12.7222	40.3333
	16550	20.8031	17.9906	2.67813	5.05313	1.49063	3.80313		2.80313	3.86563	21.7445								16416	100.7	95.8889	82.8333	73.1111	60.6111	41.1667	31	17.7778	12.6667	39.7778
	16559	19.798	18.548	3.29804	3.61054	-0.951963	5.86054		2.61054	3.48554	21.5272								16425	98.2	92.8333	81.5	68.2222	57.1111	38.1667	27.6111	13.8889	9.44444	38.0556
	16568	20.0429	18.0429	2.48045	3.60545	-0.394551	4.35545		2.98045	4.98045	21.4009								16434	100.7	93.0556	82.2222	71.6111	57.7222	40.1667	29	16.4444	12.1667	38.6667
	16578	19.7879	18.6004	3.91286	3.60036	0.100361	5.28786		3.35036	4.85036	21.5477								16443	98.2	97.2778	82.4444	73.6667	58.8889	40.2778	30.1667	16.2778	12.1111	38.9444
	16587	21.5953	17.8453	3.28277	4.84527	-0.592227	4.72027		2.90777	4.47027	22.0585								16453	99.9	95.0556	85.5556	70.4444	58.5556	39.5	29.3333	16.8333	11.8333	40.1667
	16596	21.9027	17.3402	2.71519	4.02769	-1.90981	2.77769		1.84019	4.96519	21.9626								16462	99.4	96.2778	85.5	72.8333	60.1667	40.5556	31.3333	18.5556	12.8333	40.5
	16606	21.1476	19.3976	3.2101	5.2726	-0.289903	4.7726		2.5851	4.3976	22.5948								16471	99.5	94.4444	85.1667	71.7222	59	39.8889	31.3333	17.2222	12	38.7222
	16615	22.205	18.0175	3.51751	2.95501	0.205009	3.64251		2.45501	6.26751	22.4381								16480	100.3	94.7778	83.8333	70.6667	57.9444	39.1667	29.5	15.7778	11.8889	38.5556
	16624	20.8249	18.5749	2.01242	4.51242	-1.98758	5.26242		2.32492	2.38742	22.0388								16489	99.7	94.1667	83.7778	72	58.3889	39.5556	30.3889	15.6667	13.0556	39.3333
	16633	20.0698	18.3198	1.56983	3.00733	-1.61767	4.13233		2.38233	4.06983	21.5484								16499	101	96.1111	85.3889	71.3889	59.5	40.2778	30.5556	16.6111	12.2222	40.4444
	16643	19.4397	16.6897	1.06475	3.50225	-0.372755	4.00225		2.75225	4.18975	20.4512								16508	95	95.1111	84.8333	71.5	60.2222	41.1667	30.3333	18.2222	11.6667	40.8889
	16652	19.0597	17.1222	2.62216	3.68466	-2.12784	4.62216		3.05966	1.68466	20.4766								16517	99.5	95.6667	84.5556	73.0556	60.4444	40.3333	30.3889	17.7778	12.7778	41.2778
	16661	20.9296	18.2421	1.11707	3.67957	-0.32043	4.24207		3.61707	3.80457	21.928								16526	95.9	92.4444	82	70.5	57.6111	40.2778	29.1667	15.9444	9.94444	39.6111
	16670	21.0495	19.1745	2.36198	4.61198	-0.325518	5.17448		2.61198	3.23698	22.4388								16535	98.9	94.7778	84.6111	73.6111	60.7222	41.6111	32.3889	19.1667	13.5556	41.6111
	16680	19.9194	18.6069	3.73189	4.23189	0.106894	2.85689		2.98189	0.606894	21.6147								16545	98	98.9444	85.1667	72.1667	61.5556	41.3333	31.5556	18.6667	14.7778	42.0556
	16689	21.2268	17.1643	2.22681	4.10181	-0.210694	4.28931		2.91431	3.91431	21.5491								16554	98.8	93.8889	82.9444	71.5	59.7222	40.6111	30.7222	16.3333	12	38.9444
	16698	21.0342	16.4717	2.84672	3.72172	-0.965782	3.59672		3.53422	3.40922	21.1194								16563	97.1	97	84.7222	71.5	57.9444	38.9444	29.7222	16.3889	12.3333	39.8889
	16708	19.5291	18.4666	2.40413	2.84163	-1.09587	3.90413		3.77913	3.90413	21.3572								16572	97.2	94.3889	82.7222	72.2778	58.1667	39.4444	30.2778	15.6667	11.5	39.2778
	16717	18.024	18.4615	1.77404	4.77404	-1.03846	3.83654		3.39904	2.77404	20.6241								16582	101.1	95	85.8889	72.0556	59.6667	40.1111	30.5556	16.7778	11.9444	39.8333
	16726	20.644	16.644	2.08145	2.70645	-0.231046	3.95645		3.64395	2.39395	21.0135								16591	98.7	94.3889	85.2778	72.3333	59.2222	39.3333	30.1667	16.7222	12.1111	39.8889
	16735	20.4514	18.5764	1.70137	4.13887	-0.736134	4.13887		3.63887	2.20137	21.8581								16600	99.1	95.6667	83.5556	70.8333	59.7222	40.4444	30.1111	17.1111	12.3333	39.4444
	16745	20.0088	18.5713	2.13378	2.69628	-1.05372	4.38378		2.82128	5.32128	21.6408								16609	98.3	97	84.7222	71.9444	58.6667	40.9444	31.6111	17.3333	13.1111	40.1667
	16754	20.2537	17.1912	2.94119	4.44119	0.94119	4.31619		2.81619	0.19119	21.0897								16618	96.6	94	84.2222	71.2222	58.5556	39.2778	28.5556	15.2778	12.1667	37.7222
	16763	18.8736	19.3736	3.3111	4.3111	-1.6889	4.0611		3.2486	4.3111	21.4792								16628	101.5	94.7778	84.3333	71.7778	58.1111	40	30.2222	16.3333	12.2778	39.4444
	16773	18.8685	16.306	1.55601	4.86851	-1.50649	2.24351		2.61851	1.24351	19.9876								16637	99.8	94.8333	82.6111	72.0556	59.6111	40.5	29.7222	17.8333	11.8333	38.8333
	16782	20.6134	16.8634	1.36343	2.11343	-1.19907	4.11343		3.23843	5.11343	21.1053								16646	98.6	95.2778	84.1667	73.3889	59.7778	39.7778	30.8889	16.0556	12.6667	39.7778
	16791	20.4208	17.4833	2.29584	2.54584	-0.266662	4.48334		2.92084	3.42084	21.3127								16655	100.3	94.2222	84.1667	73.1111	59.1111	41.5	30.8333	18.2222	12.7222	40.3889
	16800	20.8532	17.7282	1.72825	2.85325	-2.20925	4.22825		2.60325	5.16575	21.6415								16664	98.2	95.2778	84.6111	72.0556	59.4444	38.9444	30.5556	15.7222	12.3889	39
	16810	19.9732	16.7857	0.785662	2.34816	-0.276838	5.78566		2.03566	2.72316	20.7567								16674	96.7	95.3333	82.8889	69.9444	57.3889	39	29.1667	16.5	11.4444	38.1111
	16819	19.7806	18.0306	2.34307	3.71807	0.280574	3.09307		3.15557	4.15557	21.2675								16683	98.7	94.2222	83.8333	70.2778	56.4444	39.1111	29.6667	15.9444	11.3333	38.4444
	16828	19.6505	15.963	3.46299	3.90049	-1.47451	3.77549		3.21299	3.46299	20.2007								16692	97.5	94.8333	83.3889	72.5556	59.5556	38.4444	30.2222	17.5	12.7778	39.5
	16838	18.6454	17.4579	3.1454	2.8329	-0.479602	4.2704		2.5829	3.3954	20.4385								16701	96.7	95.6111	83.8889	71.1667	58.6111	39.9444	29.3889	17.8889	12.3889	38.9444
	16847	19.7028	17.7653	0.76531	2.82781	-0.29719	5.14031		3.89031	1.57781	21.101								16710	98.9	94.1111	82.5	71.7222	58.3889	39.2222	29.2222	15.1667	10.8333	38.1111
	16856	19.6977	17.3227	3.07272	3.51022	-1.98978	3.19772		3.19772	2.57272	20.8837								16720	99.1	94.3889	83.1667	72.5	59.3333	41	31.3333	18.2778	13.6111	40.6667
	16865	19.1926	18.5051	1.44263	2.88013	-0.432366	2.69263		2.94263	4.13013	21.2125								16729	99.4	95	82.3889	70.1111	57.4444	39.2778	28.5556	15.4444	11.2778	37.1111
	16875	20.25	17.4375	3.00005	3.43755	-0.374954	4.75005		2.56255	4.87505	21.2076								16738	100.1	94	83.2778	69.8333	58.4444	39.8333	28.4444	15.5	11.2222	38.6667
	16884	19.9325	17.1825	1.86996	3.18246	-1.38004	4.24496		1.36996	1.49496	20.9296								16747	97.5	94.8333	84.3889	71.3333	59.5556	40.9444	31.3333	17.6111	11.5556	38
	16893	20.4899	15.5524	1.92737	4.05237	-0.38513	4.80237		2.67737	3.36487	20.4089								16756	97.9	93.8333	82.7222	70.0556	58.2222	39.3889	29.4444	16.5556	12.1667	38.1667
	16902	18.9848	16.9848	1.98478	4.42228	0.672282	4.04728		2.42228	5.73478	20.3736								16766	100.6	97.0556	84.9444	72.5556	59.9444	41.4444	31.1111	18.3333	12.9444	40.2222
	16912	19.6047	16.5422	1.97969	4.47969	0.104694	4.22969		2.41719	3.04219	20.4597								16775	100.9	95.4444	83.6111	71.1111	58.6667	39.7778	31.5556	17	12.0556	38.4444
	16921	20.5371	16.2871	2.53711	2.97461	1.09961	3.53711		2.41211	3.53711	20.7885								16784	101.2	95.1111	82.7222	71.7778	58.2222	39.8333	30	16.5556	11.1667	39.2778
	16930	19.157	19.9695	0.969518	3.65702	-1.03048	2.84452		3.28202	2.90702	21.9061								16793	96.3	96.2778	85.1111	72.1111	60.5556	40.3889	30.0556	17.5556	13.7222	39.1111
	16940	20.6519	17.7769	2.90193	4.65193	-1.97307	3.52693		3.21443	4.52693	21.5674								16802	100.6	94.1667	83.7222	72.3333	58.8333	39.3889	30.2778	15.5	12.4444	37.6111
	16949	18.7718	16.2718	2.45934	4.58434	-0.665658	4.20934		1.02184	3.39684	19.9241								16812	99	95.2222	83.3889	71.1667	59.6667	39.6111	30.2778	17.2778	11.3889	38.1111
	16958	19.0168	17.1418	1.95425	4.01675	-1.42075	3.57925		2.32925	4.82925	20.4653								16821	96.3	95.8333	84.1667	71.6111	58.7778	39.8333	29.5556	17.1667	12.3889	38.3333
	16967	18.8242	17.9492	3.88667	3.94917	0.136666	4.26167		1.82417	4.38667	20.7638								16830	100.2	95.9444	86.1667	72.2778	61.1111	42.3889	31.3889	18.8333	13.6667	40.9444
	16977	18.9441	19.5691	2.81908	4.94408	-0.805922	3.31908		1.50658	5.06908	21.6083								16839	99.4	97.6667	85.1111	72.5556	59.2778	40.7778	32.2222	18.2222	12.2778	39.8889
	16986	19.814	17.689	1.43899	2.81399	-1.49851	5.43899		2.50149	4.56399	21.118								16849	100	94.5556	83.1667	71.2222	59.0556	38.6667	30.0556	16.8333	12.0556	39.4444
	16995	19.1214	18.3089	1.7464	3.1839	-1.6286	3.6839		1.9339	5.9964	21.0827								16858	98.1	94.2778	82.7778	70.6667	57.6111	40.8333	30.8333	15.6667	11.3889	38.0556
	17005	18.3038	17.6788	1.55381	2.49131	-1.82119	3.74131		1.80381	7.55381	20.3799								16867	98.4	95.8889	84.6111	71.0556	59.2222	40.5556	30.8333	17.6667	13.5	38.3333
	17014	17.8612	17.0487	1.36123	2.36123	-0.0762739	3.42373		2.48623	5.23623	19.8592								16876	98.3	95.3889	84.0556	71.2222	59.2778	40.3889	30.2222	18.2778	12.7778	38.7778
	17023	20.1686	17.7936	3.23114	4.29364	0.231138	4.54364		2.04364	4.41864	21.3409								16885	98.8	95.2222	82.4444	71.3889	58.5	39.7778	29.2778	15.6111	11.7222	38.7222
	17032	19.6011	16.9136	2.60105	3.97605	-3.71145	5.72605		2.66355	1.28855	20.6382								16895	102.4	95	83.2222	71.3333	58	39.3333	29.5556	16.9444	12.5556	37.8333
	17042	18.6585	17.221	2.34596	3.40846	-1.02904	3.90846		2.09596	2.59596	20.3298								16904	97.6	95.1667	82.6667	70.1111	56.8333	38.2778	29.2222	15	11.5556	38.3889
	17051	20.9659	17.8409	3.02837	3.65337	-0.346626	3.65337		2.02837	2.90337	21.7508								16913	96.3	93.8333	82.5	70.2222	58.3889	39	28.6111	15.2778	11.4444	37.6111
	17060	19.0858	18.7108	2.58579	4.08579	-0.789214	4.39829		2.33579	4.14829	21.2605								16922	97.9	96.1667	84	70.0556	60.0556	39.8889	30.1667	17.5556	11.7222	38.8333
	17070	19.9557	17.5807	0.455698	2.8932	-0.0443018	3.7057		1.8307	0.268198	21.1342								16931	101.5	94	81.9444	69	57.3333	38.7778	27.7222	16.2778	11.0556	37.0556
	17079	19.5131	16.2631	1.26311	3.76311	-1.17439	4.13811		3.51311	5.95061	20.2797								16941	98.4	96.3333	84.1667	71.7778	60.3889	41.4444	32	18.0556	13.2222	40.1111
	17088	19.1955	16.5705	1.82052	2.38302	-1.80448	4.19552		3.13302	4.13302	20.2748								16950	96	94.6111	83	72	56.9444	39.7222	30.7778	16.6111	10.8333	37.5556
	17097	17.8154	17.6279	1.31543	4.06543	-1.37207	3.37793		1.94043	1.31543	20.1181								16959	98.2	96.4444	84.1667	71.5556	58.1111	39.8333	31.1111	16.6667	11.8333	37.5556
	17107	19.2478	15.9978	3.24785	3.18535	-1.62715	3.24785		2.87285	2.74785	20.0222								16968	99.7	95.5	83.6667	71.2778	58.6667	41.4444	31.2222	18.1667	12.7778	39.8889
	17116	20.4928	17.3053	1.18026	3.93026	-0.819742	3.80526		3.55526	3.43026	21.2612								16977	99.4	93.9444	81.6667	68.9444	57.4444	38.4444	29.3333	15.2778	11	36.7222
	17125	19.8002	17.6752	2.55017	2.42517	-0.32483	3.80017		1.11267	3.80017	21.1045								16987	99.5	93.6111	81.8333	70.2222	57.0556	39.1667	29.1111	15.3333	11.1111	37.1111
	17135	18.6076	17.6076	1.04508	4.79508	-0.767418	4.10758		0.920082	5.29508	20.4928								16996	98.9	95.9444	83.9444	71.3889	58.8889	41.2778	31.7778	16.9444	12.3889	39
[truncated: 2,845 more rows]

## Sheet: Fig 4
											0'
[truncated: 17 more rows]

## Sheet: Fig5a
			trace colour	expno
	1D 1H spectrum	free compound	black	1
[truncated: 4 more rows]

## Sheet: Fig5b
SOS1 + aminopiperidine	DP_X	DP_Y	Baseline_X	Baseline_Y	Fit_X	Fit_Y	NDH_X	NDH_Y		SOS1-Nb22 + aminopiperidine	DP_X	DP_Y	Baseline_X	Baseline_Y	Fit_X	Fit_Y	NDH_X	NDH_Y
[truncated: 3,119 more rows]

[truncated: 4 more sheets: Fig5c, Supp Fig 5, Supp Fig 9a, Supp Fig 9b]
